# Supplementary material for: Lineage-specific variation in the evolutionary stability of coral photosymbiosis
Source: Sci Adv. 2021 Sep 22;7(39):eabh4243. doi: 10.1126/sciadv.abh4243 (PMC8457658; doi:10.1126/sciadv.abh4243)
Supplement: Supplementary file 3 — Tables S1 and S2 [file sciadv.abh4243_tables_s1_and_s2.zip]

Archive with 2 entries (2 files):
- sciadv.abh4243_Table_S1.csv
- sciadv.abh4243_Table_S2.csv
