# Supplementary material for: Lineage-specific variation in the evolutionary stability of coral photosymbiosis
Source: Sci Adv. 2021 Sep 22;7(39):eabh4243. doi: 10.1126/sciadv.abh4243 (PMC8457658; doi:10.1126/sciadv.abh4243)
Supplement: Supplementary file 3 — Tables S1 and S2 [file sciadv.abh4243_tables_s1_and_s2.zip › sciadv.abh4243_Table_S1.csv]

Family	Species	Observed State	Azoox Stable	Zoox Stable	Azoox Labile	Zoox Labile	Azoox Volatile	Zoox Volatile
Lobophylliidae	Acanthastrea brevis	Z	0	0.8449	0	0.1549	0	0.0002
Lobophylliidae	Acanthastrea echinata	Z	0	0.8449	0	0.1549	0	0.0002
Lobophylliidae	Acanthastrea hemprichi	Z	0	0.8449	0	0.1549	0	0.0002
Lobophylliidae	Acanthastrea minuta	Z	0	0.8445	0	0.155	0	0.0005
Lobophylliidae	Acanthastrea pachysepta	Z	0	0.8451	0	0.1548	0	0.0001
Lobophylliidae	Acanthastrea rotundoflora	Z	0	0.8449	0	0.1549	0	0.0002
Lobophylliidae	Acanthastrea subechinata	Z	0	0.8449	0	0.1549	0	0.0002
Acroporidae	Acropora abrolhosensis	Z	0	0.843	0	0.1567	0	0.0003
Acroporidae	Acropora abrotanoides	Z	0	0.8435	0	0.1564	0	0.0001
Acroporidae	Acropora aculeus	Z	0	0.8432	0	0.1566	0	0.0002
Acroporidae	Acropora acuminata	Z	0	0.8435	0	0.1564	0	0.0001
Acroporidae	Acropora anthocercis	Z	0	0.8435	0	0.1564	0	0.0001
Acroporidae	Acropora arabensis	Z	0	0.8436	0	0.1564	0	0.0001
Acroporidae	Acropora aspera	Z	0	0.8436	0	0.1563	0	0.0001
Acroporidae	Acropora austera	Z	0	0.8427	0	0.157	0	0.0003
Acroporidae	Acropora awi	Z	0	0.8435	0	0.1564	0	0.0001
Acroporidae	Acropora batunai	Z	0	0.8435	0	0.1564	0	0.0001
Acroporidae	Acropora branchi	Z	0	0.8435	0	0.1564	0	0.0001
Acroporidae	Acropora bushyensis	Z	0	0.8435	0	0.1564	0	0.0001
Acroporidae	Acropora cardenae	Z	0	0.8435	0	0.1564	0	0.0001
Acroporidae	Acropora carduus	Z	0	0.8435	0	0.1564	0	0.0001
Acroporidae	Acropora caroliniana	Z	0	0.8435	0	0.1564	0	0.0001
Acroporidae	Acropora cerealis	Z	0	0.8436	0	0.1564	0	0.0001
Acroporidae	Acropora cervicornis	Z	0	0.8431	0	0.1566	0	0.0002
Acroporidae	Acropora chesterfieldensis	Z	0	0.8436	0	0.1563	0	0.0001
Acroporidae	Acropora clathrata	Z	0	0.8436	0	0.1564	0	0.0001
Acroporidae	Acropora cytherea	Z	0	0.8435	0	0.1564	0	0.0001
Acroporidae	Acropora dendrum	Z	0	0.8435	0	0.1564	0	0.0001
Acroporidae	Acropora derawanensis	Z	0	0.8435	0	0.1565	0	0.0001
Acroporidae	Acropora desalwii	Z	0	0.8435	0	0.1564	0	0.0001
Acroporidae	Acropora digitifera	Z	0	0.8436	0	0.1563	0	0.0001
Acroporidae	Acropora divaricata	Z	0	0.8435	0	0.1564	0	0.0001
Acroporidae	Acropora donei	Z	0	0.8429	0	0.1568	0	0.0003
Acroporidae	Acropora downingi	Z	0	0.8435	0	0.1564	0	0.0001
Acroporidae	Acropora echinata	Z	0	0.8429	0	0.1567	0	0.0003
Acroporidae	Acropora elegans	Z	0	0.8435	0	0.1564	0	0.0001
Acroporidae	Acropora elseyi	Z	0	0.843	0	0.1567	0	0.0003
Acroporidae	Acropora eurystoma	Z	0	0.8435	0	0.1564	0	0.0001
Acroporidae	Acropora fastigata	Z	0	0.8436	0	0.1563	0	0.0001
Acroporidae	Acropora fenneri	Z	0	0.8435	0	0.1564	0	0.0001
Acroporidae	Acropora filiformis	Z	0	0.8435	0	0.1565	0	0.0001
Acroporidae	Acropora florida	Z	0	0.8435	0	0.1564	0	0.0001
Acroporidae	Acropora gemmifera	Z	0	0.8436	0	0.1563	0	0.0001
Acroporidae	Acropora glauca	Z	0	0.8435	0	0.1564	0	0.0001
Acroporidae	Acropora globiceps	Z	0	0.8436	0	0.1563	0	0.0001
Acroporidae	Acropora gomezi	Z	0	0.8435	0	0.1564	0	0.0001
Acroporidae	Acropora grandis	Z	0	0.8435	0	0.1564	0	0.0001
Acroporidae	Acropora granulosa	Z	0	0.8435	0	0.1564	0	0.0001
Acroporidae	Acropora halmaherae	Z	0	0.8435	0	0.1565	0	0.0001
Acroporidae	Acropora hemprichii	Z	0	0.8435	0	0.1564	0	0.0001
Acroporidae	Acropora hoeksemai	Z	0	0.8435	0	0.1564	0	0.0001
Acroporidae	Acropora horrida	Z	0	0.8435	0	0.1564	0	0.0001
Acroporidae	Acropora humilis	Z	0	0.8436	0	0.1563	0	0.0001
Acroporidae	Acropora hyacinthus	Z	0	0.8435	0	0.1564	0	0.0001
Acroporidae	Acropora indonesia	Z	0	0.8435	0	0.1564	0	0.0001
Acroporidae	Acropora intermedia	Z	0	0.8429	0	0.1568	0	0.0003
Acroporidae	Acropora jacquelineae	Z	0	0.8435	0	0.1564	0	0.0001
Acroporidae	Acropora japonica	Z	0	0.8436	0	0.1563	0	0.0001
Acroporidae	Acropora kimbeensis	Z	0	0.8436	0	0.1564	0	0.0001
Acroporidae	Acropora kirstyae	Z	0	0.8435	0	0.1565	0	0.0001
Acroporidae	Acropora kosurini	Z	0	0.8435	0	0.1564	0	0.0001
Acroporidae	Acropora lamarcki	Z	0	0.8435	0	0.1564	0	0.0001
Acroporidae	Acropora latistella	Z	0	0.8432	0	0.1566	0	0.0002
Acroporidae	Acropora listeri	Z	0	0.8435	0	0.1564	0	0.0001
Acroporidae	Acropora loisetteae	Z	0	0.8435	0	0.1564	0	0.0001
Acroporidae	Acropora lokani	Z	0	0.8436	0	0.1563	0	0.0001
Acroporidae	Acropora longicyathus	Z	0	0.8435	0	0.1564	0	0.0001
Acroporidae	Acropora loripes	Z	0	0.8436	0	0.1563	0	0.0001
Acroporidae	Acropora loveli	Z	0	0.8435	0	0.1564	0	0.0001
Acroporidae	Acropora lutkeni	Z	0	0.8436	0	0.1564	0	0.0001
Acroporidae	Acropora maryae	Z	0	0.8436	0	0.1563	0	0.0001
Acroporidae	Acropora microclados	Z	0	0.8435	0	0.1564	0	0.0001
Acroporidae	Acropora microphthalma	Z	0	0.8435	0	0.1564	0	0.0001
Acroporidae	Acropora millepora	Z	0	0.8435	0	0.1564	0	0.0001
Acroporidae	Acropora minuta	Z	0	0.8435	0	0.1564	0	0.0001
Acroporidae	Acropora monticulosa	Z	0	0.8436	0	0.1563	0	0.0001
Acroporidae	Acropora multiacuta	Z	0	0.8436	0	0.1563	0	0.0001
Acroporidae	Acropora muricata	Z	0	0.8435	0	0.1564	0	0.0001
Acroporidae	Acropora nana	Z	0	0.8432	0	0.1566	0	0.0002
Acroporidae	Acropora nasuta	Z	0	0.8436	0	0.1564	0	0.0001
Acroporidae	Acropora natalensis	Z	0	0.8436	0	0.1564	0	0.0001
Acroporidae	Acropora navini	Z	0	0.8435	0	0.1564	0	0.0001
Acroporidae	Acropora palmata	Z	0	0.8431	0	0.1566	0	0.0002
Acroporidae	Acropora palmerae	Z	0	0.8435	0	0.1564	0	0.0001
Acroporidae	Acropora paniculata	Z	0	0.8435	0	0.1564	0	0.0001
Acroporidae	Acropora papillare	Z	0	0.8435	0	0.1564	0	0.0001
Acroporidae	Acropora parahemprichii	Z	0	0.8427	0	0.157	0	0.0003
Acroporidae	Acropora parapharaonis	Z	0	0.8435	0	0.1564	0	0.0001
Acroporidae	Acropora pectinata	Z	0	0.8435	0	0.1564	0	0.0001
Acroporidae	Acropora pharaonis	Z	0	0.8435	0	0.1564	0	0.0001
Acroporidae	Acropora pichoni	Z	0	0.8435	0	0.1564	0	0.0001
Acroporidae	Acropora plumosa	Z	0	0.8436	0	0.1563	0	0.0001
Acroporidae	Acropora polystoma	Z	0	0.8435	0	0.1564	0	0.0001
Acroporidae	Acropora proximalis	Z	0	0.8435	0	0.1565	0	0.0001
Acroporidae	Acropora pulchra	Z	0	0.8436	0	0.1563	0	0.0001
Acroporidae	Acropora retusa	Z	0	0.8436	0	0.1563	0	0.0001
Acroporidae	Acropora ridzwani	Z	0	0.8436	0	0.1563	0	0.0001
Acroporidae	Acropora robusta	Z	0	0.8435	0	0.1564	0	0.0001
Acroporidae	Acropora rongelapensis	Z	0	0.8435	0	0.1564	0	0.0001
Acroporidae	Acropora roseni	Z	0	0.8435	0	0.1564	0	0.0001
Acroporidae	Acropora rudis	Z	0	0.8427	0	0.157	0	0.0003
Acroporidae	Acropora rufa	Z	0	0.8435	0	0.1565	0	0.0001
Acroporidae	Acropora russelli	Z	0	0.8435	0	0.1564	0	0.0001
Acroporidae	Acropora samoensis	Z	0	0.8436	0	0.1563	0	0.0001
Acroporidae	Acropora sarmentosa	Z	0	0.8435	0	0.1564	0	0.0001
Acroporidae	Acropora secale	Z	0	0.8436	0	0.1564	0	0.0001
Acroporidae	Acropora selago	Z	0	0.8435	0	0.1564	0	0.0001
Acroporidae	Acropora seriata	Z	0	0.8436	0	0.1564	0	0.0001
Acroporidae	Acropora simplex	Z	0	0.8436	0	0.1563	0	0.0001
Acroporidae	Acropora sirikitiae	Z	0	0.8436	0	0.1564	0	0.0001
Acroporidae	Acropora solitaryensis	Z	0	0.8436	0	0.1564	0	0.0001
Acroporidae	Acropora spathulata	Z	0	0.8435	0	0.1564	0	0.0001
Acroporidae	Acropora speciosa	Z	0	0.8435	0	0.1564	0	0.0001
Acroporidae	Acropora spicifera	Z	0	0.8435	0	0.1564	0	0.0001
Acroporidae	Acropora squarrosa	Z	0	0.8436	0	0.1563	0	0.0001
Acroporidae	Acropora striata	Z	0	0.8435	0	0.1564	0	0.0001
Acroporidae	Acropora subglabra	Z	0	0.8429	0	0.1567	0	0.0003
Acroporidae	Acropora subulata	Z	0	0.8432	0	0.1566	0	0.0002
Acroporidae	Acropora suharsonoi	Z	0	0.8435	0	0.1564	0	0.0001
Acroporidae	Acropora sukarnoi	Z	0	0.8435	0	0.1564	0	0.0001
Acroporidae	Acropora tanegashimensis	Z	0	0.8435	0	0.1564	0	0.0001
Acroporidae	Acropora tenella	Z	0	0.8435	0	0.1564	0	0.0001
Acroporidae	Acropora tenuis	Z	0	0.8429	0	0.1568	0	0.0003
Acroporidae	Acropora torihalimeda	Z	0	0.8435	0	0.1564	0	0.0001
Acroporidae	Acropora torresiana	Z	0	0.8436	0	0.1563	0	0.0001
Acroporidae	Acropora tortuosa	Z	0	0.8435	0	0.1564	0	0.0001
Acroporidae	Acropora turaki	Z	0	0.8435	0	0.1564	0	0.0001
Acroporidae	Acropora valenciennesi	Z	0	0.8435	0	0.1564	0	0.0001
Acroporidae	Acropora valida	Z	0	0.8436	0	0.1564	0	0.0001
Acroporidae	Acropora variolosa	Z	0	0.8427	0	0.157	0	0.0003
Acroporidae	Acropora vaughani	Z	0	0.8435	0	0.1564	0	0.0001
Acroporidae	Acropora verweyi	Z	0	0.8435	0	0.1564	0	0.0001
Acroporidae	Acropora walindii	Z	0	0.8435	0	0.1564	0	0.0001
Acroporidae	Acropora willisae	Z	0	0.8435	0	0.1564	0	0.0001
Acroporidae	Acropora yongei	Z	0	0.8435	0	0.1564	0	0.0001
Agariciidae	Agaricia agaricites	Z	0	0.7752	0	0.1853	0	0.0395
Agariciidae	Agaricia fragilis	Z	0	0.7761	0	0.1854	0	0.0384
Agariciidae	Agaricia grahamae	Z	0	0.7762	0	0.1854	0	0.0384
Agariciidae	Agaricia humilis	Z	0	0.7693	0	0.1843	0	0.0464
Agariciidae	Agaricia lamarcki	Z	0	0.7761	0	0.1854	0	0.0384
Agariciidae	Agaricia tenuifolia	Z	0	0.7752	0	0.1853	0	0.0395
Agariciidae	Agaricia undata	Z	0	0.7762	0	0.1854	0	0.0384
Turbinoliidae	Alatotrochus rubescens	AZ	0.9766	0	0.023	0	0.0004	0
Acroporidae	Alveopora allingi	Z	0	0.8417	0	0.157	0	0.0013
Acroporidae	Alveopora catalai	Z	0	0.8417	0	0.157	0	0.0013
Acroporidae	Alveopora daedalea	Z	0	0.8417	0	0.1569	0	0.0014
Acroporidae	Alveopora excelsa	Z	0	0.8415	0	0.1569	0	0.0016
Acroporidae	Alveopora fenestrata	Z	0	0.8417	0	0.1569	0	0.0014
Acroporidae	Alveopora gigas	Z	0	0.8417	0	0.157	0	0.0013
Acroporidae	Alveopora japonica	Z	0	0.8416	0	0.1569	0	0.0014
Acroporidae	Alveopora marionensis	Z	0	0.8417	0	0.1569	0	0.0014
Acroporidae	Alveopora minuta	Z	0	0.8415	0	0.1569	0	0.0016
Acroporidae	Alveopora ocellata	Z	0	0.8415	0	0.157	0	0.0016
Acroporidae	Alveopora spongiosa	Z	0	0.8417	0	0.1569	0	0.0014
Acroporidae	Alveopora tizardi	Z	0	0.8416	0	0.1569	0	0.0014
Acroporidae	Alveopora verrilliana	Z	0	0.8417	0	0.1569	0	0.0014
Acroporidae	Alveopora viridis	Z	0	0.8415	0	0.1569	0	0.0016
Acroporidae	Anacropora forbesi	Z	0	0.8435	0	0.1564	0	0.0001
Acroporidae	Anacropora matthai	Z	0	0.8435	0	0.1564	0	0.0001
Acroporidae	Anacropora pillai	Z	0	0.8435	0	0.1564	0	0.0001
Acroporidae	Anacropora puertogalerae	Z	0	0.8435	0	0.1564	0	0.0001
Acroporidae	Anacropora reticulata	Z	0	0.8435	0	0.1564	0	0.0001
Acroporidae	Anacropora spinosa	Z	0	0.8435	0	0.1564	0	0.0001
Acroporidae	Anacropora spumosa	Z	0	0.8435	0	0.1564	0	0.0001
Coscinaraeidae	Anomastraea irregularis	Z	0	0.8399	0	0.1508	0	0.0093
Caryophylliidae	Anomocora carinata	AZ	0.9751	0	0.0247	0	0.0002	0
Caryophylliidae	Anomocora fecunda	AZ	0.9751	0	0.0247	0	0.0002	0
Caryophylliidae	Anomocora gigas	AZ	0.9751	0	0.0247	0	0.0002	0
Caryophylliidae	Anomocora marchadi	AZ	0.9751	0	0.0247	0	0.0002	0
Caryophylliidae	Anomocora prolifera	AZ	0.9751	0	0.0247	0	0.0002	0
Anthemiphylliidae	Anthemiphyllia dentata	AZ	0.9629	0	0.0368	0	0.0002	0
Anthemiphylliidae	Anthemiphyllia frustum	AZ	0.9629	0	0.0369	0	0.0002	0
Anthemiphylliidae	Anthemiphyllia macrolobata	AZ	0.9629	0	0.0369	0	0.0003	0
Anthemiphylliidae	Anthemiphyllia multidentata	AZ	0.9629	0	0.0368	0	0.0003	0
Anthemiphylliidae	Anthemiphyllia pacifica	AZ	0.9629	0	0.0369	0	0.0002	0
Anthemiphylliidae	Anthemiphyllia patera	AZ	0.8777	0	0.1128	0	0.0095	0
Anthemiphylliidae	Anthemiphyllia spinifera	AZ	0.8877	0	0.1038	0	0.0085	0
Rhizangiidae	Astrangia atrata	AZ	0.0041	0	0.9753	0	0.0206	0
Rhizangiidae	Astrangia browni	AZ	0.0041	0	0.9746	0	0.0214	0
Rhizangiidae	Astrangia californica	AZ	0.0036	0	0.9569	0	0.0395	0
Rhizangiidae	Astrangia conferta	AZ	0.0033	0	0.9395	0	0.0572	0
Rhizangiidae	Astrangia costata	AZ	0.0037	0	0.9486	0	0.0477	0
Rhizangiidae	Astrangia dentata	AZ	0.0036	0	0.9702	0	0.0262	0
Rhizangiidae	Astrangia equatorialis	AZ	0.0039	0	0.9621	0	0.034	0
Rhizangiidae	Astrangia haimei	AZ	0.0036	0	0.9607	0	0.0356	0
Rhizangiidae	Astrangia howardi	AZ	0.0037	0	0.9617	0	0.0346	0
Rhizangiidae	Astrangia macrodentata	AZ	0.0039	0	0.965	0	0.0311	0
Rhizangiidae	Astrangia mercatoris	AZ	0.0039	0	0.9591	0	0.037	0
Rhizangiidae	Astrangia poculata	F	0	0.2245	0	0.0059	0	0.7696
Rhizangiidae	Astrangia rathbuni	AZ	0.0038	0	0.9676	0	0.0286	0
Rhizangiidae	Astrangia solitaria	AZ	0.0037	0	0.962	0	0.0342	0
Rhizangiidae	Astrangia woodsi	AZ	0.0037	0	0.957	0	0.0393	0
Merulinidae	Astrea annuligera	Z	0	0.8449	0	0.1551	0	0.0001
Merulinidae	Astrea curta	Z	0	0.8447	0	0.1552	0	0.0001
Merulinidae	Astrea devantieri	Z	0	0.8445	0	0.1552	0	0.0003
Acroporidae	Astreopora cucullata	Z	0	0.8416	0	0.1575	0	0.0009
Acroporidae	Astreopora expansa	Z	0	0.8418	0	0.1576	0	0.0006
Acroporidae	Astreopora gracilis	Z	0	0.8418	0	0.1576	0	0.0006
Acroporidae	Astreopora incrustans	Z	0	0.8416	0	0.1576	0	0.0008
Acroporidae	Astreopora listeri	Z	0	0.8418	0	0.1576	0	0.0006
Acroporidae	Astreopora macrostoma	Z	0	0.8416	0	0.1576	0	0.0009
Acroporidae	Astreopora moretonensis	Z	0	0.8416	0	0.1576	0	0.0008
Acroporidae	Astreopora myriophthalma	Z	0	0.8418	0	0.1576	0	0.0006
Acroporidae	Astreopora ocellata	Z	0	0.8416	0	0.1576	0	0.0009
Acroporidae	Astreopora randalli	Z	0	0.8418	0	0.1576	0	0.0006
Acroporidae	Astreopora scabra	Z	0	0.8416	0	0.1575	0	0.0009
Acroporidae	Astreopora suggesta	Z	0	0.8418	0	0.1576	0	0.0006
Dendrophylliidae	Astroides calycularis	AZ	0.0156	0	0.9498	0	0.0346	0
Caryophylliidae	Aulocyathus atlanticus	AZ	0.9637	0	0.0362	0	0.0002	0
Caryophylliidae	Aulocyathus juvenescens	AZ	0.9637	0	0.0362	0	0.0002	0
Caryophylliidae	Aulocyathus matricidus	AZ	0.9637	0	0.0362	0	0.0002	0
Caryophylliidae	Aulocyathus recidivus	AZ	0.9637	0	0.0362	0	0.0002	0
Turbinoliidae	Australocyathus vincentinus	AZ	0.9705	0	0.0284	0	0.001	0
Merulinidae	Australogyra zelli	Z	0	0.8448	0	0.155	0	0.0001
Lobophylliidae	Australophyllia wilsoni	Z	0	0.8451	0	0.1548	0	0
Dendrophylliidae	Balanophyllia (Balanophyllia) bairdiana	AZ	0.066	0	0.9197	0	0.0143	0
Dendrophylliidae	Balanophyllia (Balanophyllia) bayeri	AZ	0.0629	0	0.9049	0	0.0322	0
Dendrophylliidae	Balanophyllia (Balanophyllia) bonaespei	AZ	0.0664	0	0.9213	0	0.0123	0
Dendrophylliidae	Balanophyllia (Balanophyllia) capensis	AZ	0.0643	0	0.9175	0	0.0182	0
Dendrophylliidae	Balanophyllia (Balanophyllia) cedrosensis	AZ	0.0706	0	0.9156	0	0.0138	0
Dendrophylliidae	Balanophyllia (Balanophyllia) cellulosa	AZ	0.0646	0	0.9107	0	0.0247	0
Dendrophylliidae	Balanophyllia (Balanophyllia) chnous	AZ	0.0634	0	0.9213	0	0.0153	0
Dendrophylliidae	Balanophyllia (Balanophyllia) corniculans	AZ	0.0689	0	0.9214	0	0.0096	0
Dendrophylliidae	Balanophyllia (Balanophyllia) cornu	AZ	0.0666	0	0.9257	0	0.0076	0
Dendrophylliidae	Balanophyllia (Balanophyllia) crassiseptum	AZ	0.0687	0	0.9147	0	0.0166	0
Dendrophylliidae	Balanophyllia (Balanophyllia) crassitheca	AZ	0.0599	0	0.9196	0	0.0205	0
Dendrophylliidae	Balanophyllia (Balanophyllia) cumingii	AZ	0.0706	0	0.9108	0	0.0186	0
Dendrophylliidae	Balanophyllia (Balanophyllia) cyathoides	AZ	0.0689	0	0.9171	0	0.014	0
Dendrophylliidae	Balanophyllia (Balanophyllia) dentata	AZ	0.0638	0	0.9268	0	0.0094	0
Dendrophylliidae	Balanophyllia (Balanophyllia) desmophyllioides	AZ	0.0726	0	0.9158	0	0.0116	0
Dendrophylliidae	Balanophyllia (Balanophyllia) diademata	AZ	0.076	0	0.9133	0	0.0107	0
Dendrophylliidae	Balanophyllia (Balanophyllia) diffusa	AZ	0.0706	0	0.9155	0	0.0139	0
Dendrophylliidae	Balanophyllia (Balanophyllia) dilatata	AZ	0.0701	0	0.9214	0	0.0084	0
Dendrophylliidae	Balanophyllia (Balanophyllia) dineta	AZ	0.0628	0	0.9128	0	0.0244	0
Dendrophylliidae	Balanophyllia (Balanophyllia) diomedeae	AZ	0.0661	0	0.9169	0	0.017	0
Dendrophylliidae	Balanophyllia (Balanophyllia) dubia	AZ	0.0646	0	0.9131	0	0.0224	0
Dendrophylliidae	Balanophyllia (Balanophyllia) elegans	AZ	0.0666	0	0.9257	0	0.0076	0
Dendrophylliidae	Balanophyllia (Balanophyllia) europaea	Z	0	0.2188	0	0.0147	0	0.7665
Dendrophylliidae	Balanophyllia (Balanophyllia) floridana	AZ	0.0701	0	0.9082	0	0.0217	0
Dendrophylliidae	Balanophyllia (Balanophyllia) galapagensis	AZ	0.0614	0	0.9165	0	0.0221	0
Dendrophylliidae	Balanophyllia (Balanophyllia) gemma	AZ	0.0687	0	0.91	0	0.0214	0
Dendrophylliidae	Balanophyllia (Balanophyllia) gemmifera	AZ	0.0668	0	0.9182	0	0.015	0
Dendrophylliidae	Balanophyllia (Balanophyllia) generatrix	AZ	0.0684	0	0.9118	0	0.0198	0
Dendrophylliidae	Balanophyllia (Balanophyllia) gigas	AZ	0.0609	0	0.9188	0	0.0203	0
Dendrophylliidae	Balanophyllia (Balanophyllia) hadros	AZ	0.0689	0	0.9081	0	0.023	0
Dendrophylliidae	Balanophyllia (Balanophyllia) helenae	AZ	0.0643	0	0.9236	0	0.012	0
Dendrophylliidae	Balanophyllia (Balanophyllia) iwayamaensis	AZ	0.0701	0	0.9183	0	0.0116	0
Dendrophylliidae	Balanophyllia (Balanophyllia) japonica	AZ	0.07	0	0.9198	0	0.0102	0
Dendrophylliidae	Balanophyllia (Balanophyllia) kalakauai	AZ	0.0687	0	0.9198	0	0.0115	0
Dendrophylliidae	Balanophyllia (Balanophyllia) laysanensis	AZ	0.0655	0	0.9225	0	0.012	0
Dendrophylliidae	Balanophyllia (Balanophyllia) malouinensis	AZ	0.0721	0	0.9163	0	0.0116	0
Dendrophylliidae	Balanophyllia (Balanophyllia) merguiensis	AZ	0.0618	0	0.9218	0	0.0164	0
Dendrophylliidae	Balanophyllia (Balanophyllia) palifera	AZ	0.0685	0	0.9205	0	0.0109	0
Dendrophylliidae	Balanophyllia (Balanophyllia) parallela	AZ	0.0737	0	0.9165	0	0.0098	0
Dendrophylliidae	Balanophyllia (Balanophyllia) parvula	AZ	0.0651	0	0.9139	0	0.0211	0
Dendrophylliidae	Balanophyllia (Balanophyllia) profundicella	AZ	0.0694	0	0.9208	0	0.0098	0
Dendrophylliidae	Balanophyllia (Balanophyllia) rediviva	AZ	0.071	0	0.9168	0	0.0121	0
Dendrophylliidae	Balanophyllia (Balanophyllia) regia	AZ	0.0638	0	0.9268	0	0.0094	0
Dendrophylliidae	Balanophyllia (Balanophyllia) scabra	AZ	0.0701	0	0.9153	0	0.0146	0
Dendrophylliidae	Balanophyllia (Balanophyllia) scabrosa	AZ	0.0701	0	0.9149	0	0.015	0
Dendrophylliidae	Balanophyllia (Balanophyllia) serrata	AZ	0.0665	0	0.9131	0	0.0204	0
Dendrophylliidae	Balanophyllia (Balanophyllia) spongiosa	AZ	0.0713	0	0.9199	0	0.0088	0
Dendrophylliidae	Balanophyllia (Balanophyllia) striata	AZ	0.0691	0	0.9206	0	0.0102	0
Dendrophylliidae	Balanophyllia (Balanophyllia) taprobanae	AZ	0.0594	0	0.9252	0	0.0154	0
Dendrophylliidae	Balanophyllia (Balanophyllia) tenuis	AZ	0.0682	0	0.9088	0	0.023	0
Dendrophylliidae	Balanophyllia (Balanophyllia) thalassae	AZ	0.0668	0	0.9216	0	0.0116	0
Dendrophylliidae	Balanophyllia (Balanophyllia) vanderhorsti	AZ	0.07	0	0.9143	0	0.0157	0
Dendrophylliidae	Balanophyllia (Balanophyllia) wellsi	AZ	0.0617	0	0.924	0	0.0142	0
Dendrophylliidae	Balanophyllia (Balanophyllia) yongei	AZ	0.0682	0	0.9196	0	0.0122	0
Dendrophylliidae	Balanophyllia (Eupsammia) caribbeana	AZ	0.0362	0	0.9513	0	0.0125	0
Dendrophylliidae	Balanophyllia (Eupsammia) carinata	AZ	0.0363	0	0.9504	0	0.0134	0
Dendrophylliidae	Balanophyllia (Eupsammia) imperialis	AZ	0.0362	0	0.9518	0	0.0119	0
Dendrophylliidae	Balanophyllia (Eupsammia) pittieri	AZ	0.0361	0	0.9513	0	0.0126	0
Dendrophylliidae	Balanophyllia (Eupsammia) regalis	AZ	0.0362	0	0.9505	0	0.0133	0
Dendrophylliidae	Balanophyllia (Eupsammia) stimpsonii	AZ	0.0362	0	0.9513	0	0.0125	0
Oculinidae	Bathelia candida	AZ	0.0007	0	0.2802	0	0.7191	0
Caryophylliidae	Bathycyathus chilensis	AZ	0.9753	0	0.0244	0	0.0002	0
Dendrophylliidae	Bathypsammia fallosocialis	AZ	0.0369	0	0.9576	0	0.0055	0
Dendrophylliidae	Bathypsammia tintinnabulum	AZ	0.0369	0	0.9576	0	0.0055	0
Poritidae	Bernardpora stutchburyi	Z	0	0.8444	0	0.1551	0	0.0004
Scleractinia incertae sedis	Blastomussa loyae	Z	0	0.8128	0	0.1363	0	0.0509
Scleractinia incertae sedis	Blastomussa merleti	Z	0	0.8128	0	0.1363	0	0.0509
Scleractinia incertae sedis	Blastomussa wellsi	Z	0	0.8117	0	0.1362	0	0.0521
Flabellidae	Blastotrochus nutrix	AZ	0.9784	0	0.0215	0	0.0002	0
Merulinidae	Boninastrea boninensis	Z	0	0.8448	0	0.1551	0	0.0001
Caryophylliidae	Bourneotrochus stellulatus	AZ	0.0303	0	0.9494	0	0.0204	0
Fungiidae	Cantharellus doederleini	Z	0	0.8389	0	0.1511	0	0.0101
Fungiidae	Cantharellus jebbi	Z	0	0.8388	0	0.1511	0	0.0101
Fungiidae	Cantharellus noumeae	Z	0	0.8388	0	0.1511	0	0.0101
Caryophylliidae	Caryophyllia (Acanthocyathus) decamera	AZ	0.9757	0	0.0241	0	0.0002	0
Caryophylliidae	Caryophyllia (Acanthocyathus) dentata	AZ	0.9747	0	0.025	0	0.0003	0
Caryophylliidae	Caryophyllia (Acanthocyathus) grayi	AZ	0.9726	0	0.0271	0	0.0003	0
Caryophylliidae	Caryophyllia (Acanthocyathus) karubarica	AZ	0.9749	0	0.0248	0	0.0002	0
Caryophylliidae	Caryophyllia (Acanthocyathus) quangdongensis	AZ	0.9749	0	0.0249	0	0.0002	0
Caryophylliidae	Caryophyllia (Acanthocyathus) spinicarens	AZ	0.9751	0	0.0246	0	0.0002	0
Caryophylliidae	Caryophyllia (Acanthocyathus) spinigera	AZ	0.9728	0	0.0269	0	0.0003	0
Caryophylliidae	Caryophyllia (Acanthocyathus) unicristata	AZ	0.976	0	0.0238	0	0.0002	0
Caryophylliidae	Caryophyllia (Caryophyllia) abrupta	AZ	0.9753	0	0.0245	0	0.0002	0
Caryophylliidae	Caryophyllia (Caryophyllia) abyssorum	AZ	0.9745	0	0.0253	0	0.0002	0
Caryophylliidae	Caryophyllia (Caryophyllia) alaskensis	AZ	0.9743	0	0.0254	0	0.0002	0
Caryophylliidae	Caryophyllia (Caryophyllia) alberti	AZ	0.975	0	0.0248	0	0.0002	0
Caryophylliidae	Caryophyllia (Caryophyllia) ambrosia	AZ	0.975	0	0.0248	0	0.0002	0
Caryophylliidae	Caryophyllia (Caryophyllia) antarctica	AZ	0.9751	0	0.0246	0	0.0002	0
Caryophylliidae	Caryophyllia (Caryophyllia) antillarum	AZ	0.9751	0	0.0247	0	0.0002	0
Caryophylliidae	Caryophyllia (Caryophyllia) arnoldi	AZ	0.9758	0	0.024	0	0.0002	0
Caryophylliidae	Caryophyllia (Caryophyllia) aspera	AZ	0.9744	0	0.0253	0	0.0003	0
Caryophylliidae	Caryophyllia (Caryophyllia) atlantica	AZ	0.975	0	0.0248	0	0.0002	0
Caryophylliidae	Caryophyllia (Caryophyllia) balanacea	AZ	0.9759	0	0.0239	0	0.0002	0
Caryophylliidae	Caryophyllia (Caryophyllia) barbadensis	AZ	0.9753	0	0.0245	0	0.0002	0
Caryophylliidae	Caryophyllia (Caryophyllia) berteriana	AZ	0.9758	0	0.0239	0	0.0002	0
Caryophylliidae	Caryophyllia (Caryophyllia) calveri	AZ	0.9759	0	0.0239	0	0.0002	0
Caryophylliidae	Caryophyllia (Caryophyllia) cintinculata	AZ	0.976	0	0.0238	0	0.0002	0
Caryophylliidae	Caryophyllia (Caryophyllia) concreta	AZ	0.9736	0	0.0262	0	0.0003	0
Caryophylliidae	Caryophyllia (Caryophyllia) cornulum	AZ	0.975	0	0.0247	0	0.0002	0
Caryophylliidae	Caryophyllia (Caryophyllia) corona	AZ	0.975	0	0.0248	0	0.0002	0
Caryophylliidae	Caryophyllia (Caryophyllia) corrugata	AZ	0.9743	0	0.0255	0	0.0002	0
Caryophylliidae	Caryophyllia (Caryophyllia) crosnieri	AZ	0.9742	0	0.0256	0	0.0002	0
Caryophylliidae	Caryophyllia (Caryophyllia) crypta	AZ	0.9744	0	0.0254	0	0.0002	0
Caryophylliidae	Caryophyllia (Caryophyllia) cyathus	AZ	0.9746	0	0.0252	0	0.0002	0
Caryophylliidae	Caryophyllia (Caryophyllia) diomedeae	AZ	0.9734	0	0.0264	0	0.0002	0
Caryophylliidae	Caryophyllia (Caryophyllia) eltaninae	AZ	0.9737	0	0.026	0	0.0003	0
Caryophylliidae	Caryophyllia (Caryophyllia) ephyala	AZ	0.9734	0	0.0264	0	0.0002	0
Caryophylliidae	Caryophyllia (Caryophyllia) foresti	AZ	0.976	0	0.0238	0	0.0002	0
Caryophylliidae	Caryophyllia (Caryophyllia) grandis	AZ	0.976	0	0.0239	0	0.0001	0
Caryophylliidae	Caryophyllia (Caryophyllia) hawaiiensis	AZ	0.9743	0	0.0255	0	0.0002	0
Caryophylliidae	Caryophyllia (Caryophyllia) horologium	AZ	0.9745	0	0.0253	0	0.0003	0
Caryophylliidae	Caryophyllia (Caryophyllia) huinayensis	AZ	0.9742	0	0.0255	0	0.0003	0
Caryophylliidae	Caryophyllia (Caryophyllia) inornata	AZ	0.9611	0	0.0372	0	0.0016	0
Caryophylliidae	Caryophyllia (Caryophyllia) japonica	AZ	0.9748	0	0.0249	0	0.0002	0
Caryophylliidae	Caryophyllia (Caryophyllia) jogashimaensis	AZ	0.9744	0	0.0254	0	0.0002	0
Caryophylliidae	Caryophyllia (Caryophyllia) laevigata	AZ	0.9753	0	0.0244	0	0.0002	0
Caryophylliidae	Caryophyllia (Caryophyllia) lamellifera	AZ	0.9723	0	0.0272	0	0.0005	0
Caryophylliidae	Caryophyllia (Caryophyllia) mabahithi	AZ	0.9756	0	0.0242	0	0.0002	0
Caryophylliidae	Caryophyllia (Caryophyllia) marmorea	AZ	0.975	0	0.0248	0	0.0002	0
Caryophylliidae	Caryophyllia (Caryophyllia) oblonga	AZ	0.9743	0	0.0255	0	0.0002	0
Caryophylliidae	Caryophyllia (Caryophyllia) octonaria	AZ	0.9748	0	0.025	0	0.0002	0
Caryophylliidae	Caryophyllia (Caryophyllia) octopali	AZ	0.9748	0	0.0249	0	0.0002	0
Caryophylliidae	Caryophyllia (Caryophyllia) paradoxus	AZ	0.9743	0	0.0255	0	0.0002	0
Caryophylliidae	Caryophyllia (Caryophyllia) paucipalata	AZ	0.9739	0	0.0259	0	0.0003	0
Caryophylliidae	Caryophyllia (Caryophyllia) perculta	AZ	0.9739	0	0.0259	0	0.0003	0
Caryophylliidae	Caryophyllia (Caryophyllia) planilamellata	AZ	0.9719	0	0.0273	0	0.0008	0
Caryophylliidae	Caryophyllia (Caryophyllia) polygona	AZ	0.9744	0	0.0254	0	0.0002	0
Caryophylliidae	Caryophyllia (Caryophyllia) profunda	AZ	0.9743	0	0.0254	0	0.0002	0
Caryophylliidae	Caryophyllia (Caryophyllia) protei	AZ	0.9744	0	0.0253	0	0.0002	0
Caryophylliidae	Caryophyllia (Caryophyllia) quadragenaria	AZ	0.9749	0	0.0248	0	0.0003	0
Caryophylliidae	Caryophyllia (Caryophyllia) ralphae	AZ	0.9727	0	0.0271	0	0.0002	0
Caryophylliidae	Caryophyllia (Caryophyllia) rugosa	AZ	0.9712	0	0.028	0	0.0008	0
Caryophylliidae	Caryophyllia (Caryophyllia) sarsiae	AZ	0.9755	0	0.0242	0	0.0002	0
Caryophylliidae	Caryophyllia (Caryophyllia) scobinosa	AZ	0.9758	0	0.0238	0	0.0003	0
Caryophylliidae	Caryophyllia (Caryophyllia) secta	AZ	0.9753	0	0.0245	0	0.0002	0
Caryophylliidae	Caryophyllia (Caryophyllia) seguenzae	AZ	0.9749	0	0.0249	0	0.0002	0
Caryophylliidae	Caryophyllia (Caryophyllia) sewelli	AZ	0.9748	0	0.025	0	0.0002	0
Caryophylliidae	Caryophyllia (Caryophyllia) smithii	AZ	0.9744	0	0.0254	0	0.0002	0
Caryophylliidae	Caryophyllia (Caryophyllia) solida	AZ	0.9743	0	0.0255	0	0.0002	0
Caryophylliidae	Caryophyllia (Caryophyllia) squiresi	AZ	0.9753	0	0.0245	0	0.0002	0
Caryophylliidae	Caryophyllia (Caryophyllia) stellula	AZ	0.9733	0	0.0264	0	0.0003	0
Caryophylliidae	Caryophyllia (Caryophyllia) tangaroae	AZ	0.9743	0	0.0255	0	0.0002	0
Caryophylliidae	Caryophyllia (Caryophyllia) transversalis	AZ	0.976	0	0.0239	0	0.0001	0
Caryophylliidae	Caryophyllia (Caryophyllia) valdiviae	AZ	0.975	0	0.0248	0	0.0002	0
Caryophylliidae	Caryophyllia (Caryophyllia) versicolorata	AZ	0.9784	0	0.0212	0	0.0004	0
Caryophylliidae	Caryophyllia (Caryophyllia) zopyros	AZ	0.9755	0	0.0244	0	0.0002	0
Euphylliidae	Catalaphyllia jardinei	Z	0	0.8444	0	0.1553	0	0.0003
Merulinidae	Caulastraea connata	Z	0	0.8447	0	0.1552	0	0.0001
Merulinidae	Caulastraea curvata	Z	0	0.8447	0	0.1552	0	0.0001
Merulinidae	Caulastraea echinulata	Z	0	0.8447	0	0.1552	0	0.0001
Merulinidae	Caulastraea furcata	Z	0	0.8447	0	0.1552	0	0.0001
Merulinidae	Caulastraea tumida	Z	0	0.8447	0	0.1552	0	0.0001
Caryophylliidae	Ceratotrochus franciscana	AZ	0.9636	0	0.0362	0	0.0002	0
Caryophylliidae	Ceratotrochus laxus	AZ	0.9636	0	0.0362	0	0.0002	0
Caryophylliidae	Ceratotrochus magnaghii	AZ	0.9636	0	0.0362	0	0.0002	0
Rhizangiidae	Cladangia exusta	AZ	0.0068	0	0.9783	0	0.0149	0
Scleractinia incertae sedis	Cladocora arbuscula	Z	0	0.2784	0	0.0118	0	0.7098
Scleractinia incertae sedis	Cladocora caespitosa	Z	0	0.2784	0	0.0118	0	0.7098
Scleractinia incertae sedis	Cladocora debilis	AZ	0.0038	0	0.8285	0	0.1677	0
Scleractinia incertae sedis	Cladocora pacifica	AZ	0.0038	0	0.8285	0	0.1677	0
Dendrophylliidae	Cladopsammia echinata	AZ	0.0165	0	0.9779	0	0.0056	0
Dendrophylliidae	Cladopsammia eguchii	AZ	0.0165	0	0.9781	0	0.0054	0
Dendrophylliidae	Cladopsammia gracilis	AZ	0.0165	0	0.9776	0	0.006	0
Dendrophylliidae	Cladopsammia manuelensis	AZ	0.0165	0	0.9778	0	0.0058	0
Dendrophylliidae	Cladopsammia rolandi	AZ	0.0165	0	0.9777	0	0.0058	0
Dendrophylliidae	Cladopsammia willeyi	AZ	0.0165	0	0.9779	0	0.0056	0
Merulinidae	Coelastrea aspera	Z	0	0.8449	0	0.155	0	0.0001
Merulinidae	Coelastrea palauensis	Z	0	0.8447	0	0.1552	0	0.0002
Agariciidae	Coeloseris mayeri	Z	0	0.8003	0	0.1962	0	0.0035
Caryophylliidae	Coenocyathus anthophyllites	AZ	0.9743	0	0.0256	0	0.0001	0
Caryophylliidae	Coenocyathus bowersi	AZ	0.9743	0	0.0256	0	0.0002	0
Caryophylliidae	Coenocyathus brooki	AZ	0.9743	0	0.0256	0	0.0002	0
Caryophylliidae	Coenocyathus caribbeana	AZ	0.9742	0	0.0256	0	0.0002	0
Caryophylliidae	Coenocyathus cylindricus	AZ	0.9743	0	0.0256	0	0.0002	0
Caryophylliidae	Coenocyathus goreaui	AZ	0.9742	0	0.0256	0	0.0002	0
Caryophylliidae	Coenocyathus humanni	AZ	0.9742	0	0.0256	0	0.0002	0
Caryophylliidae	Coenocyathus parvulus	AZ	0.9743	0	0.0256	0	0.0001	0
Caryophylliidae	Coenosmilia arbuscula	AZ	0.9761	0	0.0238	0	0.0002	0
Caryophylliidae	Coenosmilia inordinata	AZ	0.9761	0	0.0238	0	0.0002	0
Caryophylliidae	Colangia immersa	AZ	0.0099	0	0.9673	0	0.0227	0
Caryophylliidae	Colangia jamaicaensis	AZ	0.0099	0	0.9673	0	0.0227	0
Caryophylliidae	Colangia moseleyi	AZ	0.0099	0	0.9673	0	0.0228	0
Caryophylliidae	Colangia multipalifera	AZ	0.0099	0	0.9673	0	0.0228	0
Faviidae	Colpophyllia natans	Z	0	0.8452	0	0.1547	0	0.0001
Caryophylliidae	Concentrotheca laevigata	AZ	0.9755	0	0.0243	0	0.0002	0
Caryophylliidae	Concentrotheca vaughani	AZ	0.9755	0	0.0243	0	0.0002	0
Caryophylliidae	Confluphyllia juncta	AZ	0.9744	0	0.0254	0	0.0002	0
Turbinoliidae	Conocyathus formosus	AZ	0.9846	0	0.0153	0	0.0001	0
Turbinoliidae	Conocyathus gracilis	AZ	0.9846	0	0.0153	0	0.0001	0
Turbinoliidae	Conocyathus zelandiae	AZ	0.9846	0	0.0153	0	0.0001	0
Caryophylliidae	Conotrochus asymmetros	AZ	0.9636	0	0.0362	0	0.0002	0
Caryophylliidae	Conotrochus brunneus	AZ	0.9636	0	0.0362	0	0.0002	0
Caryophylliidae	Conotrochus funicolumna	AZ	0.9636	0	0.0362	0	0.0002	0
Coscinaraeidae	Coscinaraea columna	Z	0	0.8465	0	0.152	0	0.0015
Coscinaraeidae	Coscinaraea crassa	Z	0	0.8465	0	0.152	0	0.0014
Coscinaraeidae	Coscinaraea exesa	Z	0	0.8465	0	0.152	0	0.0015
Coscinaraeidae	Coscinaraea hahazimaensis	Z	0	0.8465	0	0.152	0	0.0015
Coscinaraeidae	Coscinaraea marshae	Z	0	0.8466	0	0.152	0	0.0014
Coscinaraeidae	Coscinaraea mcneilli	Z	0	0.8466	0	0.152	0	0.0014
Coscinaraeidae	Coscinaraea monile	Z	0	0.8466	0	0.152	0	0.0014
Coscinaraeidae	Craterastrea levis	Z	0	0.846	0	0.1519	0	0.002
Caryophylliidae	Crispatotrochus cornu	AZ	0.98	0	0.0199	0	0.0001	0
Caryophylliidae	Crispatotrochus curvatus	AZ	0.98	0	0.0199	0	0.0001	0
Caryophylliidae	Crispatotrochus foxi	AZ	0.98	0	0.0199	0	0.0001	0
Caryophylliidae	Crispatotrochus galapagensis	AZ	0.98	0	0.0199	0	0.0001	0
Caryophylliidae	Crispatotrochus gregarius	AZ	0.98	0	0.0199	0	0.0001	0
Caryophylliidae	Crispatotrochus inornatus	AZ	0.98	0	0.0199	0	0.0001	0
Caryophylliidae	Crispatotrochus irregularis	AZ	0.98	0	0.0199	0	0.0001	0
Caryophylliidae	Crispatotrochus niinoi	AZ	0.98	0	0.0199	0	0.0001	0
Caryophylliidae	Crispatotrochus rubescens	AZ	0.98	0	0.0199	0	0.0001	0
Caryophylliidae	Crispatotrochus rugosus	AZ	0.98	0	0.0199	0	0.0001	0
Caryophylliidae	Crispatotrochus septumdentatus	AZ	0.98	0	0.0199	0	0.0001	0
Caryophylliidae	Crispatotrochus squiresi	AZ	0.98	0	0.0199	0	0.0001	0
Caryophylliidae	Crispatotrochus woodsi	AZ	0.98	0	0.0199	0	0.0001	0
Turbinoliidae	Cryptotrochus brevipalus	AZ	0.9744	0	0.0255	0	0.0001	0
Turbinoliidae	Cryptotrochus carolinensis	AZ	0.9744	0	0.0255	0	0.0001	0
Turbinoliidae	Cryptotrochus javanus	AZ	0.9744	0	0.0255	0	0.0001	0
Fungiidae	Ctenactis albitentaculata	Z	0	0.8456	0	0.1538	0	0.0007
Fungiidae	Ctenactis crassa	Z	0	0.8456	0	0.1538	0	0.0007
Fungiidae	Ctenactis echinata	Z	0	0.8456	0	0.1538	0	0.0007
Euphylliidae	Ctenella chagius	Z	0	0.843	0	0.1564	0	0.0006
Rhizangiidae	Culicia australiensis	AZ	0.0079	0	0.9854	0	0.0067	0
Rhizangiidae	Culicia cuticulata	AZ	0.0079	0	0.9854	0	0.0067	0
Rhizangiidae	Culicia excavata	AZ	0.0079	0	0.9852	0	0.0069	0
Rhizangiidae	Culicia fragilis	AZ	0.0079	0	0.9855	0	0.0066	0
Rhizangiidae	Culicia hoffmeisteri	AZ	0.0079	0	0.9853	0	0.0068	0
Rhizangiidae	Culicia quinaria	AZ	0.0079	0	0.9852	0	0.0069	0
Rhizangiidae	Culicia rachelfitzhardingeae	AZ	0.0079	0	0.9853	0	0.0068	0
Rhizangiidae	Culicia rubeola	AZ	0.0079	0	0.9853	0	0.0068	0
Rhizangiidae	Culicia smithii	AZ	0.0079	0	0.9852	0	0.0069	0
Rhizangiidae	Culicia stellata	AZ	0.0079	0	0.9854	0	0.0068	0
Rhizangiidae	Culicia subaustraliensis	AZ	0.0079	0	0.9852	0	0.0069	0
Rhizangiidae	Culicia tenella	AZ	0.0079	0	0.9851	0	0.007	0
Rhizangiidae	Culicia tenuisepes	AZ	0.0079	0	0.9853	0	0.0069	0
Oculinidae	Cyathelia axillaris	AZ	0.0288	0	0.9438	0	0.0274	0
Turbinoliidae	Cyathotrochus nascornatus	AZ	0.973	0	0.0269	0	0.0001	0
Turbinoliidae	Cyathotrochus pileus	AZ	0.973	0	0.0269	0	0.0001	0
Fungiidae	Cycloseris costulata	Z	0	0.8461	0	0.1536	0	0.0003
Fungiidae	Cycloseris curvata	Z	0	0.8461	0	0.1536	0	0.0003
Fungiidae	Cycloseris cyclolites	Z	0	0.8461	0	0.1536	0	0.0003
Fungiidae	Cycloseris distorta	Z	0	0.8461	0	0.1536	0	0.0003
Fungiidae	Cycloseris explanulata	Z	0	0.846	0	0.1536	0	0.0004
Fungiidae	Cycloseris fragilis	Z	0	0.8461	0	0.1536	0	0.0003
Fungiidae	Cycloseris mokai	Z	0	0.8461	0	0.1536	0	0.0003
Fungiidae	Cycloseris sinensis	Z	0	0.8461	0	0.1536	0	0.0003
Fungiidae	Cycloseris somervillei	Z	0	0.8461	0	0.1536	0	0.0003
Fungiidae	Cycloseris tenuis	Z	0	0.8461	0	0.1536	0	0.0003
Fungiidae	Cycloseris vaughani	Z	0	0.8461	0	0.1536	0	0.0003
Fungiidae	Cycloseris wellsi	Z	0	0.846	0	0.1536	0	0.0004
Rhizangiidae	Cylicia inflata	AZ	0.0074	0	0.977	0	0.0155	0
Lobophylliidae	Cynarina lacrymalis	Z	0	0.845	0	0.1549	0	0.0002
Lobophylliidae	Cynarina macassarensis	Z	0	0.845	0	0.1549	0	0.0002
Merulinidae	Cyphastrea agassizi	Z	0	0.8445	0	0.1551	0	0.0003
Merulinidae	Cyphastrea chalcidicum	Z	0	0.8446	0	0.1551	0	0.0003
Merulinidae	Cyphastrea decadia	Z	0	0.8445	0	0.1551	0	0.0003
Merulinidae	Cyphastrea hexasepta	Z	0	0.8446	0	0.1551	0	0.0003
Merulinidae	Cyphastrea japonica	Z	0	0.8445	0	0.1551	0	0.0003
Merulinidae	Cyphastrea microphthalma	Z	0	0.8446	0	0.1551	0	0.0003
Merulinidae	Cyphastrea ocellina	Z	0	0.8444	0	0.1551	0	0.0005
Merulinidae	Cyphastrea serailia	Z	0	0.8446	0	0.1551	0	0.0003
Agariciidae	Dactylotrochus cervicornis	AZ	0.1014	0	0.7584	0	0.1403	0
Fungiidae	Danafungia horrida	Z	0	0.8458	0	0.1539	0	0.0002
Fungiidae	Danafungia scruposa	Z	0	0.8458	0	0.1539	0	0.0002
Caryophylliidae	Dasmosmilia lymani	AZ	0.9758	0	0.024	0	0.0002	0
Caryophylliidae	Dasmosmilia variegata	AZ	0.9758	0	0.024	0	0.0002	0
Turbinoliidae	Deltocyathoides orientalis	AZ	0.973	0	0.0269	0	0.0001	0
Turbinoliidae	Deltocyathoides stimpsonii	AZ	0.973	0	0.0269	0	0.0001	0
Deltocyathidae	Deltocyathus agassizi	AZ	0.9567	0	0.0428	0	0.0005	0
Deltocyathidae	Deltocyathus andamanicus	AZ	0.9569	0	0.0427	0	0.0004	0
Deltocyathidae	Deltocyathus calcar	AZ	0.957	0	0.0426	0	0.0004	0
Deltocyathidae	Deltocyathus cameratus	AZ	0.9567	0	0.0429	0	0.0004	0
Deltocyathidae	Deltocyathus corrugatus	AZ	0.9572	0	0.0424	0	0.0004	0
Deltocyathidae	Deltocyathus crassiseptum	AZ	0.9572	0	0.0424	0	0.0004	0
Deltocyathidae	Deltocyathus eccentricus	AZ	0.957	0	0.0426	0	0.0004	0
Deltocyathidae	Deltocyathus halianthus	AZ	0.9566	0	0.043	0	0.0004	0
Deltocyathidae	Deltocyathus heteroclitus	AZ	0.9571	0	0.0425	0	0.0004	0
Deltocyathidae	Deltocyathus inusitiatus	AZ	0.9574	0	0.0424	0	0.0002	0
Deltocyathidae	Deltocyathus italicus	AZ	0.9742	0	0.0256	0	0.0002	0
Deltocyathidae	Deltocyathus magnificus	AZ	0.9722	0	0.0273	0	0.0006	0
Deltocyathidae	Deltocyathus moseleyi	AZ	0.957	0	0.0426	0	0.0004	0
Deltocyathidae	Deltocyathus murrayi	AZ	0.9567	0	0.0429	0	0.0004	0
Deltocyathidae	Deltocyathus nascornatus	AZ	0.9576	0	0.042	0	0.0004	0
Deltocyathidae	Deltocyathus ornatus	AZ	0.9571	0	0.0422	0	0.0006	0
Deltocyathidae	Deltocyathus parvulus	AZ	0.9572	0	0.0424	0	0.0004	0
Deltocyathidae	Deltocyathus philippinensis	AZ	0.9569	0	0.0427	0	0.0004	0
Deltocyathidae	Deltocyathus pourtalesi	AZ	0.957	0	0.0427	0	0.0004	0
Deltocyathidae	Deltocyathus rotulus	AZ	0.9574	0	0.0424	0	0.0002	0
Deltocyathidae	Deltocyathus sarsi	AZ	0.9574	0	0.0423	0	0.0003	0
Deltocyathidae	Deltocyathus stella	AZ	0.9569	0	0.0427	0	0.0004	0
Deltocyathidae	Deltocyathus suluensis	AZ	0.9574	0	0.0422	0	0.0004	0
Deltocyathidae	Deltocyathus taiwanicus	AZ	0.9577	0	0.0419	0	0.0004	0
Deltocyathidae	Deltocyathus varians	AZ	0.9572	0	0.0424	0	0.0004	0
Deltocyathidae	Deltocyathus vaughani	AZ	0.9566	0	0.043	0	0.0004	0
Meandrinidae	Dendrogyra cylindrus	Z	0	0.1696	0	0.0188	0	0.8116
Dendrophylliidae	Dendrophyllia aculeata	AZ	0.0184	0	0.9765	0	0.0052	0
Dendrophylliidae	Dendrophyllia alcocki	AZ	0.0181	0	0.9767	0	0.0052	0
Dendrophylliidae	Dendrophyllia alternata	AZ	0.0181	0	0.9768	0	0.0051	0
Dendrophylliidae	Dendrophyllia arbuscula	AZ	0.0184	0	0.9767	0	0.0049	0
Dendrophylliidae	Dendrophyllia boschmai	AZ	0.0181	0	0.9768	0	0.0051	0
Dendrophylliidae	Dendrophyllia californica	AZ	0.0181	0	0.9767	0	0.0052	0
Dendrophylliidae	Dendrophyllia carleenae	AZ	0.0182	0	0.977	0	0.0049	0
Dendrophylliidae	Dendrophyllia cecilliana	AZ	0.0177	0	0.9681	0	0.0142	0
Dendrophylliidae	Dendrophyllia cladonia	AZ	0.0183	0	0.9767	0	0.005	0
Dendrophylliidae	Dendrophyllia cornigera	AZ	0.0183	0	0.9766	0	0.0051	0
Dendrophylliidae	Dendrophyllia cribrosa	AZ	0.0182	0	0.9766	0	0.0052	0
Dendrophylliidae	Dendrophyllia dilatata	AZ	0.0181	0	0.9768	0	0.0051	0
Dendrophylliidae	Dendrophyllia florulenta	AZ	0.0181	0	0.9769	0	0.0049	0
Dendrophylliidae	Dendrophyllia futojiku	AZ	0.0184	0	0.9765	0	0.0052	0
Dendrophylliidae	Dendrophyllia granosa	AZ	0.0182	0	0.9766	0	0.0052	0
Dendrophylliidae	Dendrophyllia ijimai	AZ	0.0182	0	0.9768	0	0.005	0
Dendrophylliidae	Dendrophyllia incisa	AZ	0.0183	0	0.9767	0	0.005	0
Dendrophylliidae	Dendrophyllia indica	AZ	0.0182	0	0.9768	0	0.005	0
Dendrophylliidae	Dendrophyllia johnsoni	AZ	0.0181	0	0.9769	0	0.005	0
Dendrophylliidae	Dendrophyllia laboreli	AZ	0.0184	0	0.9766	0	0.0051	0
Dendrophylliidae	Dendrophyllia minima	AZ	0.0183	0	0.9767	0	0.005	0
Dendrophylliidae	Dendrophyllia minuscula	AZ	0.0182	0	0.9766	0	0.0052	0
Dendrophylliidae	Dendrophyllia oldroydae	AZ	0.0181	0	0.977	0	0.0049	0
Dendrophylliidae	Dendrophyllia paragracilis	AZ	0.0184	0	0.9768	0	0.0048	0
Dendrophylliidae	Dendrophyllia radians	AZ	0.0184	0	0.9766	0	0.005	0
Dendrophylliidae	Dendrophyllia ramea	AZ	0.0182	0	0.977	0	0.0049	0
Dendrophylliidae	Dendrophyllia robusta	AZ	0.0183	0	0.9766	0	0.0051	0
Dendrophylliidae	Dendrophyllia suprarbuscula	AZ	0.0184	0	0.9769	0	0.0048	0
Dendrophylliidae	Dendrophyllia velata	AZ	0.0181	0	0.9764	0	0.0055	0
Caryophylliidae	Desmophyllum dianthus	AZ	0.9734	0	0.0265	0	0.0001	0
Caryophylliidae	Desmophyllum quinarium	AZ	0.9734	0	0.0265	0	0.0001	0
Caryophylliidae	Desmophyllum striatum	AZ	0.9734	0	0.0265	0	0.0001	0
Meandrinidae	Dichocoenia stokesii	Z	0	0.2135	0	0.0271	0	0.7593
Dendrophylliidae	Dichopsammia granulosa	F	0	0.3154	0	0.0215	0	0.6631
Diploastreidae	Diploastrea heliopora	Z	0	0.7355	0	0.1313	0	0.1332
Faviidae	Diploria labyrinthiformis	Z	0	0.8452	0	0.1547	0	0.0001
Merulinidae	Dipsastraea albida	Z	0	0.8449	0	0.1551	0	0.0001
Merulinidae	Dipsastraea amicorum	Z	0	0.8449	0	0.1551	0	0.0001
Merulinidae	Dipsastraea danai	Z	0	0.8449	0	0.1551	0	0.0001
Merulinidae	Dipsastraea faviaformis	Z	0	0.8449	0	0.1549	0	0.0002
Merulinidae	Dipsastraea favus	Z	0	0.8449	0	0.1551	0	0.0001
Merulinidae	Dipsastraea helianthoides	Z	0	0.8449	0	0.1551	0	0.0001
Merulinidae	Dipsastraea lacuna	Z	0	0.8447	0	0.1551	0	0.0002
Merulinidae	Dipsastraea laddi	Z	0	0.8449	0	0.1551	0	0.0001
Merulinidae	Dipsastraea laxa	Z	0	0.8449	0	0.1551	0	0.0001
Merulinidae	Dipsastraea lizardensis	Z	0	0.8449	0	0.1551	0	0.0001
Merulinidae	Dipsastraea maritima	Z	0	0.8448	0	0.1551	0	0.0002
Merulinidae	Dipsastraea marshae	Z	0	0.845	0	0.155	0	0
Merulinidae	Dipsastraea matthaii	Z	0	0.8449	0	0.1551	0	0.0001
Merulinidae	Dipsastraea maxima	Z	0	0.8448	0	0.1551	0	0.0001
Merulinidae	Dipsastraea pallida	Z	0	0.8449	0	0.1551	0	0.0001
Merulinidae	Dipsastraea rosaria	Z	0	0.8448	0	0.1551	0	0.0001
Merulinidae	Dipsastraea rotumana	Z	0	0.8446	0	0.1552	0	0.0002
Merulinidae	Dipsastraea speciosa	Z	0	0.8449	0	0.1551	0	0.0001
Merulinidae	Dipsastraea truncata	Z	0	0.8448	0	0.1551	0	0.0001
Merulinidae	Dipsastraea veroni	Z	0	0.8448	0	0.1551	0	0.0001
Merulinidae	Dipsastraea vietnamensis	Z	0	0.8447	0	0.1551	0	0.0002
Dendrophylliidae	Duncanopsammia axifuga	Z	0	0.2794	0	0.0161	0	0.7045
Turbinoliidae	Dunocyathus parasiticus	AZ	0.9831	0	0.0168	0	0.0001	0
Turbinoliidae	Dunocyathus wallaceae	AZ	0.9831	0	0.0168	0	0.0001	0
Lobophylliidae	Echinomorpha nishihirai	Z	0	0.845	0	0.1549	0	0.0002
Lobophylliidae	Echinophyllia aspera	Z	0	0.845	0	0.1549	0	0.0001
Lobophylliidae	Echinophyllia costata	Z	0	0.845	0	0.1549	0	0.0001
Lobophylliidae	Echinophyllia echinata	Z	0	0.845	0	0.1549	0	0.0001
Lobophylliidae	Echinophyllia echinoporoides	Z	0	0.845	0	0.1549	0	0.0001
Lobophylliidae	Echinophyllia orpheensis	Z	0	0.845	0	0.1549	0	0.0001
Lobophylliidae	Echinophyllia patula	Z	0	0.845	0	0.1549	0	0.0001
Lobophylliidae	Echinophyllia pectinata	Z	0	0.845	0	0.1549	0	0.0001
Merulinidae	Echinopora ashmorensis	Z	0	0.8448	0	0.1551	0	0.0001
Merulinidae	Echinopora forskaliana	Z	0	0.8448	0	0.1551	0	0.0001
Merulinidae	Echinopora fruticulosa	Z	0	0.8447	0	0.1551	0	0.0001
Merulinidae	Echinopora gemmacea	Z	0	0.8448	0	0.1551	0	0.0001
Merulinidae	Echinopora hirsutissima	Z	0	0.8448	0	0.1551	0	0.0001
Merulinidae	Echinopora horrida	Z	0	0.8447	0	0.1551	0	0.0001
Merulinidae	Echinopora irregularis	Z	0	0.8448	0	0.1551	0	0.0001
Merulinidae	Echinopora lamellosa	Z	0	0.8448	0	0.1551	0	0.0001
Merulinidae	Echinopora mammiformis	Z	0	0.8446	0	0.1551	0	0.0002
Merulinidae	Echinopora pacificus	Z	0	0.8448	0	0.1551	0	0.0001
Merulinidae	Echinopora robusta	Z	0	0.8448	0	0.1551	0	0.0001
Merulinidae	Echinopora taylorae	Z	0	0.8447	0	0.1551	0	0.0001
Merulinidae	Echinopora tiranensis	Z	0	0.8447	0	0.1551	0	0.0001
Dendrophylliidae	Eguchipsammia cornucopia	AZ	0.0276	0	0.9654	0	0.007	0
Dendrophylliidae	Eguchipsammia fistula	AZ	0.0276	0	0.9653	0	0.007	0
Dendrophylliidae	Eguchipsammia gaditana	AZ	0.0276	0	0.9649	0	0.0075	0
Dendrophylliidae	Eguchipsammia japonica	AZ	0.0276	0	0.9651	0	0.0073	0
Dendrophylliidae	Eguchipsammia serpentina	AZ	0.0276	0	0.965	0	0.0074	0
Dendrophylliidae	Eguchipsammia strigosa	AZ	0.0276	0	0.9649	0	0.0075	0
Dendrophylliidae	Eguchipsammia wellsi	AZ	0.0276	0	0.9648	0	0.0075	0
Dendrophylliidae	Enallopsammia profunda	AZ	0.0096	0	0.9458	0	0.0445	0
Dendrophylliidae	Enallopsammia pusilla	AZ	0.0096	0	0.9455	0	0.0448	0
Dendrophylliidae	Enallopsammia rostrata	AZ	0.0096	0	0.9457	0	0.0447	0
Turbinoliidae	Endocyathopora laticostata	AZ	0.9841	0	0.0157	0	0.0002	0
Dendrophylliidae	Endopachys bulbosa	AZ	0.0728	0	0.9223	0	0.005	0
Dendrophylliidae	Endopachys grayi	AZ	0.0728	0	0.9223	0	0.005	0
Dendrophylliidae	Endopsammia philippensis	AZ	0.0369	0	0.9568	0	0.0063	0
Dendrophylliidae	Endopsammia pourtalesi	AZ	0.0369	0	0.9567	0	0.0064	0
Dendrophylliidae	Endopsammia regularis	AZ	0.0369	0	0.9566	0	0.0065	0
Acroporidae	Enigmopora darveliensis	Z	0	0.8415	0	0.1573	0	0.0012
Caryophylliidae	Ericiocyathus echinatus	AZ	0.9657	0	0.0334	0	0.0009	0
Merulinidae	Erythrastrea flabellata	Z	0	0.8447	0	0.1552	0	0.0001
Euphylliidae	Euphyllia ancora	Z	0	0.8421	0	0.1562	0	0.0017
Euphylliidae	Euphyllia cristata	Z	0	0.843	0	0.1564	0	0.0006
Euphylliidae	Euphyllia divisa	Z	0	0.8421	0	0.1562	0	0.0017
Euphylliidae	Euphyllia glabrescens	Z	0	0.843	0	0.1564	0	0.0006
Euphylliidae	Euphyllia paraancora	Z	0	0.8421	0	0.1562	0	0.0017
Euphylliidae	Euphyllia paradivisa	Z	0	0.843	0	0.1564	0	0.0006
Euphylliidae	Euphyllia paraglabrescens	Z	0	0.843	0	0.1564	0	0.0006
Euphylliidae	Euphyllia yaeyamaensis	Z	0	0.8421	0	0.1562	0	0.0017
Meandrinidae	Eusmilia fastigiata	Z	0	0.2202	0	0.0275	0	0.7523
Flabellidae	Falcatoflabellum raoulensis	AZ	0.9627	0	0.0368	0	0.0005	0
Faviidae	Favia fragum	Z	0	0.8451	0	0.1547	0	0.0001
Faviidae	Favia gravida	Z	0	0.8451	0	0.1547	0	0.0001
Faviidae	Favia leptophylla	Z	0	0.8451	0	0.1547	0	0.0001
Merulinidae	Favites abdita	Z	0	0.8449	0	0.155	0	0.0001
Merulinidae	Favites acuticollis	Z	0	0.845	0	0.155	0	0
Merulinidae	Favites chinensis	Z	0	0.8449	0	0.155	0	0.0001
Merulinidae	Favites colemani	Z	0	0.845	0	0.155	0	0
Merulinidae	Favites complanata	Z	0	0.845	0	0.155	0	0
Merulinidae	Favites flexuosa	Z	0	0.845	0	0.155	0	0
Merulinidae	Favites halicora	Z	0	0.845	0	0.155	0	0
Merulinidae	Favites magnistellata	Z	0	0.8449	0	0.155	0	0.0001
Merulinidae	Favites melicerum	Z	0	0.845	0	0.155	0	0
Merulinidae	Favites micropentagonus	Z	0	0.8447	0	0.1552	0	0.0001
Merulinidae	Favites paraflexuosus	Z	0	0.8449	0	0.155	0	0.0001
Merulinidae	Favites pentagona	Z	0	0.8447	0	0.1552	0	0.0001
Merulinidae	Favites rotundata	Z	0	0.845	0	0.155	0	0
Merulinidae	Favites spinosa	Z	0	0.845	0	0.155	0	0
Merulinidae	Favites stylifera	Z	0	0.8449	0	0.155	0	0.0001
Merulinidae	Favites valenciennesi	Z	0	0.8449	0	0.155	0	0.0001
Merulinidae	Favites vasta	Z	0	0.845	0	0.155	0	0
Flabellidae	Flabellum (Flabellum) angustum	AZ	0.9779	0	0.0219	0	0.0002	0
Flabellidae	Flabellum (Flabellum) arcuatile	AZ	0.9796	0	0.0202	0	0.0002	0
Flabellidae	Flabellum (Flabellum) areum	AZ	0.9784	0	0.0214	0	0.0002	0
Flabellidae	Flabellum (Flabellum) atlanticum	AZ	0.9779	0	0.0219	0	0.0002	0
Flabellidae	Flabellum (Flabellum) australe	AZ	0.9777	0	0.0221	0	0.0002	0
Flabellidae	Flabellum (Flabellum) campanulatum	AZ	0.9782	0	0.0216	0	0.0002	0
Flabellidae	Flabellum (Flabellum) chunii	AZ	0.9781	0	0.0217	0	0.0002	0
Flabellidae	Flabellum (Flabellum) curvatum	AZ	0.9779	0	0.0219	0	0.0002	0
Flabellidae	Flabellum (Flabellum) flexuosum	AZ	0.9787	0	0.0212	0	0.0002	0
Flabellidae	Flabellum (Flabellum) floridanum	AZ	0.9775	0	0.0223	0	0.0002	0
Flabellidae	Flabellum (Flabellum) folkesoni	AZ	0.9799	0	0.0199	0	0.0002	0
Flabellidae	Flabellum (Flabellum) gardineri	AZ	0.9772	0	0.0226	0	0.0002	0
Flabellidae	Flabellum (Flabellum) impensum	AZ	0.9791	0	0.0207	0	0.0002	0
Flabellidae	Flabellum (Flabellum) knoxi	AZ	0.9775	0	0.0223	0	0.0002	0
Flabellidae	Flabellum (Flabellum) lamellulosum	AZ	0.9799	0	0.0199	0	0.0001	0
Flabellidae	Flabellum (Flabellum) magnificum	AZ	0.9795	0	0.0203	0	0.0003	0
Flabellidae	Flabellum (Flabellum) ongulense	AZ	0.9775	0	0.0223	0	0.0002	0
Flabellidae	Flabellum (Flabellum) patens	AZ	0.9781	0	0.0218	0	0.0002	0
Flabellidae	Flabellum (Flabellum) pavoninum	AZ	0.9796	0	0.0203	0	0.0001	0
Flabellidae	Flabellum (Flabellum) politum	AZ	0.9783	0	0.0216	0	0.0002	0
Flabellidae	Flabellum (Flabellum) thouarsii	AZ	0.9779	0	0.022	0	0.0002	0
Flabellidae	Flabellum (Flabellum) transversale	AZ	0.9785	0	0.0213	0	0.0002	0
Flabellidae	Flabellum (Flabellum) vaughani	AZ	0.9799	0	0.0199	0	0.0001	0
Flabellidae	Flabellum (Ulocyathus) alabastrum	AZ	0.9781	0	0.0217	0	0.0002	0
Flabellidae	Flabellum (Ulocyathus) angulare	AZ	0.9782	0	0.0214	0	0.0004	0
Flabellidae	Flabellum (Ulocyathus) aotearoa	AZ	0.9785	0	0.0213	0	0.0002	0
Flabellidae	Flabellum (Ulocyathus) apertum	AZ	0.9771	0	0.0223	0	0.0005	0
Flabellidae	Flabellum (Ulocyathus) conuis	AZ	0.9784	0	0.0214	0	0.0002	0
Flabellidae	Flabellum (Ulocyathus) daphnense	AZ	0.9775	0	0.0223	0	0.0002	0
Flabellidae	Flabellum (Ulocyathus) deludens	AZ	0.9792	0	0.0207	0	0.0002	0
Flabellidae	Flabellum (Ulocyathus) hoffmeisteri	AZ	0.9781	0	0.0217	0	0.0002	0
Flabellidae	Flabellum (Ulocyathus) japonicum	AZ	0.9792	0	0.0207	0	0.0001	0
Flabellidae	Flabellum (Ulocyathus) lowekeyesi	AZ	0.9788	0	0.0209	0	0.0003	0
Flabellidae	Flabellum (Ulocyathus) macandrewi	AZ	0.978	0	0.0218	0	0.0002	0
Flabellidae	Flabellum (Ulocyathus) marcus	AZ	0.9784	0	0.0215	0	0.0002	0
Flabellidae	Flabellum (Ulocyathus) marenzelleri	AZ	0.9783	0	0.0215	0	0.0002	0
Flabellidae	Flabellum (Ulocyathus) messum	AZ	0.9782	0	0.0217	0	0.0002	0
Flabellidae	Flabellum (Ulocyathus) moseleyi	AZ	0.9775	0	0.0223	0	0.0002	0
Flabellidae	Flabellum (Ulocyathus) sexcostatum	AZ	0.9786	0	0.0212	0	0.0002	0
Flabellidae	Flabellum (Ulocyathus) tuthilli	AZ	0.9792	0	0.0207	0	0.0001	0
Turbinoliidae	Foveolocyathus alternans	AZ	0.9842	0	0.0157	0	0.0001	0
Turbinoliidae	Foveolocyathus kitsoni	AZ	0.9842	0	0.0157	0	0.0001	0
Turbinoliidae	Foveolocyathus parkeri	AZ	0.9842	0	0.0157	0	0.0001	0
Turbinoliidae	Foveolocyathus verconis	AZ	0.9842	0	0.0157	0	0.0001	0
Fungiidae	Fungia fungites	Z	0	0.8458	0	0.1539	0	0.0002
Fungiacyathidae	Fungiacyathus (Bathyactis) crispus	AZ	0.9726	0	0.0273	0	0.0001	0
Fungiacyathidae	Fungiacyathus (Bathyactis) dennanti	AZ	0.9726	0	0.0273	0	0.0002	0
Fungiacyathidae	Fungiacyathus (Bathyactis) fissidiscus	AZ	0.9726	0	0.0273	0	0.0001	0
Fungiacyathidae	Fungiacyathus (Bathyactis) fissilis	AZ	0.9725	0	0.0273	0	0.0002	0
Fungiacyathidae	Fungiacyathus (Bathyactis) granulosus	AZ	0.9726	0	0.0273	0	0.0001	0
Fungiacyathidae	Fungiacyathus (Bathyactis) hydra	AZ	0.9726	0	0.0273	0	0.0001	0
Fungiacyathidae	Fungiacyathus (Bathyactis) marenzelleri	AZ	0.9695	0	0.0297	0	0.0008	0
Fungiacyathidae	Fungiacyathus (Bathyactis) margaretae	AZ	0.9726	0	0.0273	0	0.0002	0
Fungiacyathidae	Fungiacyathus (Bathyactis) pliciseptus	AZ	0.9725	0	0.0273	0	0.0002	0
Fungiacyathidae	Fungiacyathus (Bathyactis) pseudostephanus	AZ	0.9726	0	0.0273	0	0.0001	0
Fungiacyathidae	Fungiacyathus (Bathyactis) sibogae	AZ	0.9726	0	0.0273	0	0.0001	0
Fungiacyathidae	Fungiacyathus (Bathyactis) symmetricus	AZ	0.9726	0	0.0273	0	0.0001	0
Fungiacyathidae	Fungiacyathus (Bathyactis) turbinolioides	AZ	0.9712	0	0.0283	0	0.0006	0
Fungiacyathidae	Fungiacyathus (Bathyactis) variegatus	AZ	0.9726	0	0.0273	0	0.0001	0
Fungiacyathidae	Fungiacyathus (Fungiacyathus) fragilis	AZ	0.9726	0	0.0273	0	0.0001	0
Fungiacyathidae	Fungiacyathus (Fungiacyathus) multicarinatus	AZ	0.9726	0	0.0273	0	0.0001	0
Fungiacyathidae	Fungiacyathus (Fungiacyathus) paliferus	AZ	0.9726	0	0.0273	0	0.0002	0
Fungiacyathidae	Fungiacyathus (Fungiacyathus) pusillus	AZ	0.9652	0	0.0336	0	0.0012	0
Fungiacyathidae	Fungiacyathus (Fungiacyathus) sandoi	AZ	0.9726	0	0.0273	0	0.0001	0
Fungiacyathidae	Fungiacyathus (Fungiacyathus) stephanus	AZ	0.9726	0	0.0273	0	0.0001	0
Euphylliidae	Galaxea acrhelia	Z	0	0.8431	0	0.1564	0	0.0005
Euphylliidae	Galaxea astreata	Z	0	0.8431	0	0.1564	0	0.0005
Euphylliidae	Galaxea cryptoramosa	Z	0	0.8431	0	0.1564	0	0.0005
Euphylliidae	Galaxea fascicularis	Z	0	0.8431	0	0.1564	0	0.0005
Euphylliidae	Galaxea horrescens	Z	0	0.8431	0	0.1564	0	0.0005
Euphylliidae	Galaxea longisepta	Z	0	0.8431	0	0.1564	0	0.0005
Euphylliidae	Galaxea paucisepta	Z	0	0.8431	0	0.1564	0	0.0005
Gardineriidae	Gardineria hawaiiensis	AZ	0.9443	0	0.0554	0	0.0003	0
Gardineriidae	Gardineria minor	AZ	0.9443	0	0.0553	0	0.0004	0
Gardineriidae	Gardineria paradoxa	AZ	0.9443	0	0.0554	0	0.0003	0
Gardineriidae	Gardineria philippinensis	AZ	0.9443	0	0.0553	0	0.0004	0
Gardineriidae	Gardineria simplex	AZ	0.9443	0	0.0553	0	0.0004	0
Agariciidae	Gardineroseris planulata	Z	0	0.8	0	0.1952	0	0.0048
Merulinidae	Goniastrea columella	Z	0	0.8448	0	0.1551	0	0.0001
Merulinidae	Goniastrea edwardsi	Z	0	0.8448	0	0.1551	0	0.0001
Merulinidae	Goniastrea favulus	Z	0	0.8448	0	0.1551	0	0.0001
Merulinidae	Goniastrea minuta	Z	0	0.8447	0	0.1552	0	0.0001
Merulinidae	Goniastrea pectinata	Z	0	0.8448	0	0.1551	0	0.0001
Merulinidae	Goniastrea ramosa	Z	0	0.8447	0	0.1552	0	0.0001
Merulinidae	Goniastrea retiformis	Z	0	0.8447	0	0.1552	0	0.0001
Merulinidae	Goniastrea stelligera	Z	0	0.8447	0	0.1552	0	0.0001
Merulinidae	Goniastrea thecata	Z	0	0.8449	0	0.155	0	0.0001
Caryophylliidae	Goniocorella dumosa	AZ	0.9744	0	0.0254	0	0.0002	0
Poritidae	Goniopora albiconus	Z	0	0.8445	0	0.1551	0	0.0004
Poritidae	Goniopora burgosi	Z	0	0.8445	0	0.1551	0	0.0004
Poritidae	Goniopora cellulosa	Z	0	0.8444	0	0.1552	0	0.0004
Poritidae	Goniopora ciliatus	Z	0	0.8445	0	0.1551	0	0.0004
Poritidae	Goniopora columna	Z	0	0.8445	0	0.1551	0	0.0004
Poritidae	Goniopora diminuta	Z	0	0.8445	0	0.155	0	0.0005
Poritidae	Goniopora djiboutiensis	Z	0	0.8445	0	0.1552	0	0.0004
Poritidae	Goniopora eclipsensis	Z	0	0.8445	0	0.1551	0	0.0004
Poritidae	Goniopora fruticosa	Z	0	0.8445	0	0.1551	0	0.0004
Poritidae	Goniopora lobata	Z	0	0.8445	0	0.1551	0	0.0004
Poritidae	Goniopora norfolkensis	Z	0	0.8445	0	0.1551	0	0.0003
Poritidae	Goniopora paliformis	Z	0	0.7933	0	0.143	0	0.0637
Poritidae	Goniopora palmensis	Z	0	0.8445	0	0.1551	0	0.0004
Poritidae	Goniopora pandoraensis	Z	0	0.8445	0	0.1551	0	0.0004
Poritidae	Goniopora pearsoni	Z	0	0.8445	0	0.1551	0	0.0004
Poritidae	Goniopora pedunculata	Z	0	0.8445	0	0.1551	0	0.0004
Poritidae	Goniopora pendulus	Z	0	0.8445	0	0.1551	0	0.0004
Poritidae	Goniopora planulata	Z	0	0.8444	0	0.1551	0	0.0004
Poritidae	Goniopora polyformis	Z	0	0.8445	0	0.1552	0	0.0003
Poritidae	Goniopora savignyi	Z	0	0.8445	0	0.1551	0	0.0004
Poritidae	Goniopora somaliensis	Z	0	0.8444	0	0.1551	0	0.0005
Poritidae	Goniopora stokesi	Z	0	0.8445	0	0.1551	0	0.0004
Poritidae	Goniopora sultani	Z	0	0.8444	0	0.1552	0	0.0004
Poritidae	Goniopora tenella	Z	0	0.8445	0	0.1551	0	0.0004
Poritidae	Goniopora tenuidens	Z	0	0.8445	0	0.1551	0	0.0004
Guyniidae	Guynia annulata	AZ	0.8186	0	0.1658	0	0.0156	0
Euphylliidae	Gyrosmilia interrupta	Z	0	0.843	0	0.1564	0	0.0006
Fungiidae	Halomitra clavator	Z	0	0.8458	0	0.1539	0	0.0002
Fungiidae	Halomitra pileus	Z	0	0.8458	0	0.1539	0	0.0002
Fungiidae	Heliofungia actiniformis	Z	0	0.8457	0	0.1539	0	0.0003
Fungiidae	Heliofungia fralinae	Z	0	0.8457	0	0.1539	0	0.0004
Agariciidae	Helioseris cucullata	Z	0	0.2591	0	0.1049	0	0.636
Fungiidae	Herpolitha limax	Z	0	0.8455	0	0.1538	0	0.0007
Caryophylliidae	Heterocyathus aequicostatus	F	0	0.0514	0	0.004	0	0.9446
Caryophylliidae	Heterocyathus alternatus	F	0	0.0532	0	0.0042	0	0.9426
Caryophylliidae	Heterocyathus antoniae	AZ	0.0014	0	0.1441	0	0.8545	0
Caryophylliidae	Heterocyathus hemisphaericus	AZ	0.0014	0	0.1462	0	0.8524	0
Caryophylliidae	Heterocyathus sulcatus	F	0	0.0546	0	0.0046	0	0.9408
Dendrophylliidae	Heteropsammia cochlea	F	0	0.1212	0	0.0121	0	0.8667
Dendrophylliidae	Heteropsammia eupsammides	F	0	0.1251	0	0.0117	0	0.8632
Dendrophylliidae	Heteropsammia moretonensis	AZ	0.0054	0	0.2749	0	0.7197	0
Turbinoliidae	Holcotrochus crenulatus	AZ	0.9837	0	0.0161	0	0.0002	0
Turbinoliidae	Holcotrochus scriptus	AZ	0.9837	0	0.0161	0	0.0002	0
Lobophylliidae	Homophyllia australis	Z	0	0.845	0	0.1549	0	0.0002
Lobophylliidae	Homophyllia bowerbanki	Z	0	0.8444	0	0.155	0	0.0006
Caryophylliidae	Hoplangia durotrix	AZ	0.0184	0	0.3683	0	0.6133	0
Coscinaraeidae	Horastrea indica	Z	0	0.8399	0	0.1508	0	0.0093
Merulinidae	Hydnophora bonsai	Z	0	0.8448	0	0.1551	0	0.0002
Merulinidae	Hydnophora exesa	Z	0	0.8448	0	0.1551	0	0.0001
Merulinidae	Hydnophora grandis	Z	0	0.8448	0	0.1551	0	0.0001
Merulinidae	Hydnophora microconos	Z	0	0.8448	0	0.1551	0	0.0001
Merulinidae	Hydnophora pilosa	Z	0	0.8448	0	0.1551	0	0.0001
Merulinidae	Hydnophora rigida	Z	0	0.8447	0	0.1551	0	0.0002
Turbinoliidae	Idiotrochus alatus	AZ	0.9832	0	0.0167	0	0.0001	0
Turbinoliidae	Idiotrochus emarciatus	AZ	0.9832	0	0.0167	0	0.0001	0
Turbinoliidae	Idiotrochus kikutii	AZ	0.9832	0	0.0167	0	0.0001	0
Faviidae	Isophyllia rigida	Z	0	0.8448	0	0.1547	0	0.0004
Faviidae	Isophyllia sinuosa	Z	0	0.8451	0	0.1548	0	0.0002
Acroporidae	Isopora brueggemanni	Z	0	0.8427	0	0.157	0	0.0003
Acroporidae	Isopora crateriformis	Z	0	0.8427	0	0.157	0	0.0003
Acroporidae	Isopora cuneata	Z	0	0.8427	0	0.157	0	0.0003
Acroporidae	Isopora elizabethensis	Z	0	0.8427	0	0.157	0	0.0003
Acroporidae	Isopora palifera	Z	0	0.8427	0	0.157	0	0.0003
Acroporidae	Isopora togianensis	Z	0	0.8426	0	0.157	0	0.0004
Flabellidae	Javania antarctica	AZ	0.9775	0	0.0224	0	0.0002	0
Flabellidae	Javania borealis	AZ	0.9778	0	0.0221	0	0.0002	0
Flabellidae	Javania cailleti	AZ	0.9781	0	0.0217	0	0.0002	0
Flabellidae	Javania californica	AZ	0.9785	0	0.0213	0	0.0002	0
Flabellidae	Javania erhardti	AZ	0.9778	0	0.022	0	0.0002	0
Flabellidae	Javania exserta	AZ	0.9774	0	0.0221	0	0.0005	0
Flabellidae	Javania fusca	AZ	0.9629	0	0.036	0	0.0011	0
Flabellidae	Javania insignis	AZ	0.9622	0	0.037	0	0.0008	0
Flabellidae	Javania lamprotichum	AZ	0.979	0	0.0207	0	0.0003	0
Flabellidae	Javania pseudoalabastra	AZ	0.9779	0	0.0219	0	0.0002	0
Turbinoliidae	Kionotrochus suteri	AZ	0.9841	0	0.0158	0	0.0001	0
Caryophylliidae	Labyrinthocyathus delicatus	AZ	0.9795	0	0.0203	0	0.0001	0
Caryophylliidae	Labyrinthocyathus facetus	AZ	0.9795	0	0.0203	0	0.0001	0
Caryophylliidae	Labyrinthocyathus langae	AZ	0.9795	0	0.0203	0	0.0001	0
Caryophylliidae	Labyrinthocyathus limatulus	AZ	0.9795	0	0.0203	0	0.0001	0
Caryophylliidae	Labyrinthocyathus quaylei	AZ	0.9795	0	0.0203	0	0.0001	0
Scleractinia incertae sedis	Leptastrea aequalis	Z	0	0.8459	0	0.1539	0	0.0002
Scleractinia incertae sedis	Leptastrea bewickensis	Z	0	0.8459	0	0.1539	0	0.0002
Scleractinia incertae sedis	Leptastrea bottae	Z	0	0.8459	0	0.1539	0	0.0002
Scleractinia incertae sedis	Leptastrea inaequalis	Z	0	0.8459	0	0.1539	0	0.0002
Scleractinia incertae sedis	Leptastrea pruinosa	Z	0	0.8459	0	0.1539	0	0.0002
Scleractinia incertae sedis	Leptastrea purpurea	Z	0	0.8459	0	0.1539	0	0.0002
Scleractinia incertae sedis	Leptastrea transversa	Z	0	0.8458	0	0.1539	0	0.0002
Micrabaciidae	Leptopenus antarcticus	AZ	0.9458	0	0.0537	0	0.0005	0
Micrabaciidae	Leptopenus discus	AZ	0.9457	0	0.0538	0	0.0005	0
Micrabaciidae	Leptopenus hypocoelus	AZ	0.9457	0	0.0537	0	0.0005	0
Micrabaciidae	Leptopenus solidus	AZ	0.9457	0	0.0537	0	0.0005	0
Dendrophylliidae	Leptopsammia britannica	AZ	0.0377	0	0.9558	0	0.0065	0
Dendrophylliidae	Leptopsammia chevalieri	AZ	0.0377	0	0.9563	0	0.006	0
Dendrophylliidae	Leptopsammia columna	AZ	0.0377	0	0.9561	0	0.0063	0
Dendrophylliidae	Leptopsammia crassa	AZ	0.0377	0	0.9562	0	0.0061	0
Dendrophylliidae	Leptopsammia formosa	AZ	0.0377	0	0.9563	0	0.006	0
Dendrophylliidae	Leptopsammia poculum	AZ	0.0377	0	0.9559	0	0.0064	0
Dendrophylliidae	Leptopsammia pruvoti	AZ	0.0376	0	0.9559	0	0.0064	0
Dendrophylliidae	Leptopsammia queenslandiae	AZ	0.0377	0	0.9566	0	0.0057	0
Dendrophylliidae	Leptopsammia stokesiana	AZ	0.0377	0	0.9564	0	0.0059	0
Dendrophylliidae	Leptopsammia trinitatis	AZ	0.0377	0	0.9562	0	0.0061	0
Merulinidae	Leptoria irregularis	Z	0	0.8447	0	0.1552	0	0.0001
Merulinidae	Leptoria phrygia	Z	0	0.8448	0	0.155	0	0.0002
Agariciidae	Leptoseris amitoriensis	Z	0	0.8013	0	0.1955	0	0.0032
Agariciidae	Leptoseris cailleti	Z	0	0.8013	0	0.1955	0	0.0032
Agariciidae	Leptoseris explanata	Z	0	0.801	0	0.1956	0	0.0035
Agariciidae	Leptoseris foliosa	Z	0	0.801	0	0.1955	0	0.0034
Agariciidae	Leptoseris gardineri	Z	0	0.8012	0	0.1955	0	0.0032
Agariciidae	Leptoseris hawaiiensis	Z	0	0.8013	0	0.1955	0	0.0031
Agariciidae	Leptoseris incrustans	Z	0	0.8011	0	0.1955	0	0.0034
Agariciidae	Leptoseris mycetoseroides	Z	0	0.801	0	0.1955	0	0.0034
Agariciidae	Leptoseris papyracea	Z	0	0.8013	0	0.1955	0	0.0032
Agariciidae	Leptoseris scabra	Z	0	0.8013	0	0.1955	0	0.0031
Agariciidae	Leptoseris solida	Z	0	0.8013	0	0.1955	0	0.0031
Agariciidae	Leptoseris striata	Z	0	0.8013	0	0.1955	0	0.0031
Agariciidae	Leptoseris tubulifera	Z	0	0.801	0	0.1955	0	0.0035
Agariciidae	Leptoseris yabei	Z	0	0.801	0	0.1955	0	0.0034
Micrabaciidae	Letepsammia fissilis	AZ	0.9469	0	0.0528	0	0.0003	0
Micrabaciidae	Letepsammia formosissima	AZ	0.9469	0	0.0528	0	0.0003	0
Micrabaciidae	Letepsammia franki	AZ	0.9469	0	0.0528	0	0.0003	0
Micrabaciidae	Letepsammia superstes	AZ	0.9469	0	0.0528	0	0.0003	0
Turbinoliidae	Lissotrochus curvatus	AZ	0.9743	0	0.0255	0	0.0001	0
Fungiidae	Lithophyllon concinna	Z	0	0.8457	0	0.1539	0	0.0004
Fungiidae	Lithophyllon ranjithi	Z	0	0.8458	0	0.1539	0	0.0003
Fungiidae	Lithophyllon repanda	Z	0	0.8457	0	0.1539	0	0.0004
Fungiidae	Lithophyllon scabra	Z	0	0.8458	0	0.1539	0	0.0003
Fungiidae	Lithophyllon spinifer	Z	0	0.8457	0	0.1539	0	0.0004
Fungiidae	Lithophyllon undulatum	Z	0	0.8458	0	0.1539	0	0.0003
Fungiidae	Lobactis scutaria	Z	0	0.8457	0	0.1539	0	0.0004
Lobophylliidae	Lobophyllia agaricia	Z	0	0.8451	0	0.1548	0	0
Lobophylliidae	Lobophyllia corymbosa	Z	0	0.845	0	0.1548	0	0.0001
Lobophylliidae	Lobophyllia dentata	Z	0	0.8451	0	0.1548	0	0.0001
Lobophylliidae	Lobophyllia diminuta	Z	0	0.8451	0	0.1548	0	0.0001
Lobophylliidae	Lobophyllia erythraea	Z	0	0.8451	0	0.1548	0	0.0001
Lobophylliidae	Lobophyllia flabelliformis	Z	0	0.8451	0	0.1548	0	0.0001
Lobophylliidae	Lobophyllia hassi	Z	0	0.8451	0	0.1548	0	0.0001
Lobophylliidae	Lobophyllia hataii	Z	0	0.8451	0	0.1548	0	0.0001
Lobophylliidae	Lobophyllia hemprichii	Z	0	0.8451	0	0.1548	0	0.0001
Lobophylliidae	Lobophyllia ishigakiensis	Z	0	0.8449	0	0.1549	0	0.0002
Lobophylliidae	Lobophyllia radians	Z	0	0.8451	0	0.1548	0	0.0001
Lobophylliidae	Lobophyllia recta	Z	0	0.8451	0	0.1548	0	0
Lobophylliidae	Lobophyllia robusta	Z	0	0.8451	0	0.1548	0	0.0001
Lobophylliidae	Lobophyllia rowleyensis	Z	0	0.845	0	0.1549	0	0.0001
Lobophylliidae	Lobophyllia serrata	Z	0	0.8451	0	0.1548	0	0.0001
Lobophylliidae	Lobophyllia valenciennesii	Z	0	0.8451	0	0.1548	0	0.0001
Lobophylliidae	Lobophyllia vitiensis	Z	0	0.845	0	0.1549	0	0.0002
Caryophylliidae	Lochmaeotrochus gardineri	AZ	0.9636	0	0.0362	0	0.0002	0
Caryophylliidae	Lochmaeotrochus oculeus	AZ	0.9636	0	0.0362	0	0.0002	0
Caryophylliidae	Lophelia pertusa	AZ	0.9724	0	0.027	0	0.0006	0
Poritidae	Machadoporites tantillus	Z	0	0.8381	0	0.154	0	0.0079
Pocilloporidae	Madracis asanoi	F	0	0.0477	0	0.0034	0	0.9489
Pocilloporidae	Madracis asperula	AZ	0.0019	0	0.08	0	0.9181	0
Pocilloporidae	Madracis auretenra	Z	0	0.0674	0	0.0047	0	0.9278
Pocilloporidae	Madracis brueggemanni	AZ	0.0156	0	0.9335	0	0.0509	0
Pocilloporidae	Madracis carmabi	Z	0	0.1044	0	0.0086	0	0.887
Pocilloporidae	Madracis decactis	Z	0	0.1036	0	0.0074	0	0.889
Pocilloporidae	Madracis formosa	Z	0	0.1268	0	0.0112	0	0.8621
Pocilloporidae	Madracis fragilis	AZ	0.0153	0	0.926	0	0.0587	0
Pocilloporidae	Madracis hellana	AZ	0.0151	0	0.9228	0	0.0621	0
Pocilloporidae	Madracis kauaiensis	AZ	0.015	0	0.9227	0	0.0623	0
Pocilloporidae	Madracis kirbyi	Z	0	0.1036	0	0.0074	0	0.889
Pocilloporidae	Madracis myriaster	AZ	0.0156	0	0.926	0	0.0584	0
Pocilloporidae	Madracis pharensis	F	0	0.0998	0	0.0073	0	0.8929
Pocilloporidae	Madracis profunda	AZ	0.0152	0	0.9212	0	0.0636	0
Pocilloporidae	Madracis senaria	Z	0	0.1639	0	0.0159	0	0.8202
Oculinidae	Madrepora arbuscula	AZ	0.7587	0	0.239	0	0.0023	0
Oculinidae	Madrepora carolina	AZ	0.7587	0	0.239	0	0.0023	0
Oculinidae	Madrepora minutiseptum	AZ	0.7587	0	0.2389	0	0.0023	0
Oculinidae	Madrepora oculata	AZ	0.7588	0	0.239	0	0.0022	0
Oculinidae	Madrepora porcellana	AZ	0.7587	0	0.2389	0	0.0024	0
Faviidae	Manicina areolata	Z	0	0.8452	0	0.1547	0	0.0001
Meandrinidae	Meandrina brasiliensis	Z	0	0.2858	0	0.038	0	0.6761
Meandrinidae	Meandrina danae	Z	0	0.2858	0	0.038	0	0.6761
Meandrinidae	Meandrina meandrites	Z	0	0.2202	0	0.0275	0	0.7523
Merulinidae	Merulina ampliata	Z	0	0.8448	0	0.1551	0	0.0001
Merulinidae	Merulina scabricula	Z	0	0.8448	0	0.1551	0	0.0001
Merulinidae	Merulina scheeri	Z	0	0.8448	0	0.1551	0	0.0001
Merulinidae	Merulina triangularis	Z	0	0.8448	0	0.1551	0	0.0001
Lobophylliidae	Micromussa amakusensis	Z	0	0.8445	0	0.155	0	0.0005
Lobophylliidae	Micromussa lordhowensis	Z	0	0.8449	0	0.1549	0	0.0002
Lobophylliidae	Micromussa multipunctata	Z	0	0.8445	0	0.155	0	0.0005
Lobophylliidae	Micromussa regularis	Z	0	0.8449	0	0.1549	0	0.0002
Caryophylliidae	Monohedotrochus capitolii	AZ	0.0619	0	0.9294	0	0.0087	0
Caryophylliidae	Monohedotrochus circularis	AZ	0.0619	0	0.9294	0	0.0087	0
Caryophylliidae	Monohedotrochus epithecatus	AZ	0.0619	0	0.9295	0	0.0086	0
Flabellidae	Monomyces pygmaea	AZ	0.98	0	0.0198	0	0.0001	0
Flabellidae	Monomyces rubrum	AZ	0.98	0	0.0198	0	0.0001	0
Montastraeidae	Montastraea cavernosa	Z	0	0.8038	0	0.1452	0	0.051
Euphylliidae	Montigyra kenti	Z	0	0.843	0	0.1564	0	0.0006
Acroporidae	Montipora aequituberculata	Z	0	0.8435	0	0.1564	0	0.0001
Acroporidae	Montipora altasepta	Z	0	0.8435	0	0.1564	0	0.0001
Acroporidae	Montipora angulata	Z	0	0.8435	0	0.1564	0	0.0001
Acroporidae	Montipora aspergillus	Z	0	0.8431	0	0.1567	0	0.0002
Acroporidae	Montipora australiensis	Z	0	0.8432	0	0.1566	0	0.0002
Acroporidae	Montipora cactus	Z	0	0.8435	0	0.1564	0	0.0001
Acroporidae	Montipora calcarea	Z	0	0.843	0	0.1569	0	0.0002
Acroporidae	Montipora caliculata	Z	0	0.8431	0	0.1568	0	0.0002
Acroporidae	Montipora capitata	Z	0	0.8435	0	0.1564	0	0.0001
Acroporidae	Montipora capricornis	Z	0	0.8434	0	0.1564	0	0.0002
Acroporidae	Montipora cebuensis	Z	0	0.8432	0	0.1567	0	0.0001
Acroporidae	Montipora circumvallata	Z	0	0.8433	0	0.1565	0	0.0002
Acroporidae	Montipora cocosensis	Z	0	0.843	0	0.1568	0	0.0002
Acroporidae	Montipora confusa	Z	0	0.8435	0	0.1564	0	0.0001
Acroporidae	Montipora corbettensis	Z	0	0.843	0	0.1568	0	0.0002
Acroporidae	Montipora crassituberculata	Z	0	0.8431	0	0.1567	0	0.0002
Acroporidae	Montipora cryptus	Z	0	0.8432	0	0.1566	0	0.0002
Acroporidae	Montipora danae	Z	0	0.8435	0	0.1564	0	0.0001
Acroporidae	Montipora delicatula	Z	0	0.8435	0	0.1564	0	0.0001
Acroporidae	Montipora digitata	Z	0	0.8431	0	0.1567	0	0.0002
Acroporidae	Montipora dilatata	Z	0	0.8435	0	0.1564	0	0.0001
Acroporidae	Montipora echinata	Z	0	0.8431	0	0.1568	0	0.0002
Acroporidae	Montipora efflorescens	Z	0	0.8435	0	0.1564	0	0.0001
Acroporidae	Montipora effusa	Z	0	0.843	0	0.1568	0	0.0002
Acroporidae	Montipora flabellata	Z	0	0.8435	0	0.1564	0	0.0001
Acroporidae	Montipora florida	Z	0	0.8434	0	0.1564	0	0.0001
Acroporidae	Montipora floweri	Z	0	0.843	0	0.1568	0	0.0002
Acroporidae	Montipora foliosa	Z	0	0.8435	0	0.1564	0	0.0001
Acroporidae	Montipora foveolata	Z	0	0.8431	0	0.1567	0	0.0002
Acroporidae	Montipora friabilis	Z	0	0.8431	0	0.1567	0	0.0002
Acroporidae	Montipora gaimardi	Z	0	0.8435	0	0.1564	0	0.0001
Acroporidae	Montipora grisea	Z	0	0.8432	0	0.1567	0	0.0002
Acroporidae	Montipora hemispherica	Z	0	0.843	0	0.1568	0	0.0001
Acroporidae	Montipora hispida	Z	0	0.8435	0	0.1564	0	0.0001
Acroporidae	Montipora hodgsoni	Z	0	0.843	0	0.1568	0	0.0002
Acroporidae	Montipora hoffmeisteri	Z	0	0.8432	0	0.1567	0	0.0002
Acroporidae	Montipora incrassata	Z	0	0.8433	0	0.1565	0	0.0002
Acroporidae	Montipora informis	Z	0	0.843	0	0.1568	0	0.0002
Acroporidae	Montipora kellyi	Z	0	0.8432	0	0.1567	0	0.0001
Acroporidae	Montipora mactanensis	Z	0	0.8429	0	0.1568	0	0.0002
Acroporidae	Montipora malampaya	Z	0	0.8431	0	0.1567	0	0.0001
Acroporidae	Montipora meandrina	Z	0	0.843	0	0.1568	0	0.0001
Acroporidae	Montipora millepora	Z	0	0.8431	0	0.1567	0	0.0001
Acroporidae	Montipora mollis	Z	0	0.8432	0	0.1567	0	0.0002
Acroporidae	Montipora monasteriata	Z	0	0.843	0	0.1568	0	0.0002
Acroporidae	Montipora niugini	Z	0	0.8431	0	0.1568	0	0.0002
Acroporidae	Montipora nodosa	Z	0	0.8431	0	0.1568	0	0.0002
Acroporidae	Montipora orientalis	Z	0	0.8431	0	0.1568	0	0.0001
Acroporidae	Montipora pachytuberculata	Z	0	0.8431	0	0.1567	0	0.0001
Acroporidae	Montipora palawanensis	Z	0	0.8431	0	0.1567	0	0.0002
Acroporidae	Montipora patula	Z	0	0.8435	0	0.1564	0	0.0001
Acroporidae	Montipora peltiformis	Z	0	0.8435	0	0.1564	0	0.0001
Acroporidae	Montipora porites	Z	0	0.843	0	0.1568	0	0.0002
Acroporidae	Montipora samarensis	Z	0	0.8432	0	0.1567	0	0.0002
Acroporidae	Montipora saudii	Z	0	0.843	0	0.1568	0	0.0002
Acroporidae	Montipora setosa	Z	0	0.843	0	0.1568	0	0.0002
Acroporidae	Montipora spongiosa	Z	0	0.843	0	0.1568	0	0.0001
Acroporidae	Montipora spongodes	Z	0	0.8432	0	0.1567	0	0.0002
Acroporidae	Montipora spumosa	Z	0	0.843	0	0.1568	0	0.0002
Acroporidae	Montipora stellata	Z	0	0.8435	0	0.1564	0	0.0001
Acroporidae	Montipora stilosa	Z	0	0.8431	0	0.1567	0	0.0002
Acroporidae	Montipora taiwanensis	Z	0	0.843	0	0.1568	0	0.0001
Acroporidae	Montipora tuberculosa	Z	0	0.8431	0	0.1567	0	0.0002
Acroporidae	Montipora turgescens	Z	0	0.8435	0	0.1564	0	0.0001
Acroporidae	Montipora turtlensis	Z	0	0.8435	0	0.1564	0	0.0001
Acroporidae	Montipora undata	Z	0	0.8435	0	0.1564	0	0.0001
Acroporidae	Montipora venosa	Z	0	0.8431	0	0.1568	0	0.0001
Acroporidae	Montipora verrilli	Z	0	0.8435	0	0.1564	0	0.0001
Acroporidae	Montipora verrucosa	Z	0	0.8435	0	0.1564	0	0.0001
Acroporidae	Montipora verruculosa	Z	0	0.843	0	0.1567	0	0.0002
Acroporidae	Montipora vietnamensis	Z	0	0.8431	0	0.1568	0	0.0001
Lobophylliidae	Moseleya latistellata	Z	0	0.8444	0	0.1549	0	0.0006
Faviidae	Mussa angulosa	Z	0	0.8446	0	0.1548	0	0.0006
Faviidae	Mussismilia braziliensis	Z	0	0.8451	0	0.1548	0	0.0002
Faviidae	Mussismilia harttii	Z	0	0.8451	0	0.1548	0	0.0002
Faviidae	Mussismilia hispida	Z	0	0.8451	0	0.1548	0	0.0001
Merulinidae	Mycedium elephantotus	Z	0	0.8448	0	0.1552	0	0.0001
Merulinidae	Mycedium mancaoi	Z	0	0.8448	0	0.1552	0	0.0001
Merulinidae	Mycedium robokaki	Z	0	0.8448	0	0.1552	0	0.0001
Merulinidae	Mycedium spina	Z	0	0.8448	0	0.1552	0	0.0001
Merulinidae	Mycedium steeni	Z	0	0.8448	0	0.1552	0	0.0001
Merulinidae	Mycedium umbra	Z	0	0.8448	0	0.1552	0	0.0001
Faviidae	Mycetophyllia aliciae	Z	0	0.8451	0	0.1548	0	0.0001
Faviidae	Mycetophyllia danaana	Z	0	0.8451	0	0.1548	0	0.0001
Faviidae	Mycetophyllia ferox	Z	0	0.8451	0	0.1548	0	0.0001
Faviidae	Mycetophyllia lamarckiana	Z	0	0.8451	0	0.1548	0	0.0001
Faviidae	Mycetophyllia reesi	Z	0	0.8451	0	0.1548	0	0.0001
Scleractinia incertae sedis	Nemenzophyllia turbida	Z	0	0.8337	0	0.1383	0	0.0281
Caryophylliidae	Nomlandia californica	AZ	0.975	0	0.0248	0	0.0002	0
Turbinoliidae	Notocyathus conicus	AZ	0.9743	0	0.0256	0	0.0002	0
Turbinoliidae	Notocyathus venustus	AZ	0.9743	0	0.0256	0	0.0002	0
Dendrophylliidae	Notophyllia etheridgi	AZ	0.0728	0	0.9236	0	0.0036	0
Dendrophylliidae	Notophyllia hecki	AZ	0.0728	0	0.9235	0	0.0037	0
Dendrophylliidae	Notophyllia piscacauda	AZ	0.0728	0	0.9235	0	0.0037	0
Dendrophylliidae	Notophyllia recta	AZ	0.0728	0	0.9236	0	0.0036	0
Oculinidae	Oculina diffusa	F	0	0.0463	0	0.0022	0	0.9515
Oculinidae	Oculina patagonica	Z	0	0.0489	0	0.0023	0	0.9488
Oculinidae	Oculina profunda	AZ	0.0002	0	0.0954	0	0.9044	0
Oculinidae	Oculina robusta	Z	0	0.0597	0	0.0025	0	0.9378
Oculinidae	Oculina tenella	F	0	0.0437	0	0.002	0	0.9543
Oculinidae	Oculina valenciennesi	Z	0	0.0471	0	0.0024	0	0.9506
Oculinidae	Oculina varicosa	F	0	0.0597	0	0.0025	0	0.9378
Oculinidae	Oculina virgosa	AZ	0.0001	0	0.0939	0	0.9059	0
Merulinidae	Orbicella annularis	Z	0	0.8443	0	0.1552	0	0.0005
Merulinidae	Orbicella faveolata	Z	0	0.8443	0	0.1552	0	0.0005
Merulinidae	Orbicella franksi	Z	0	0.8443	0	0.1552	0	0.0005
Rhizangiidae	Oulangia bradleyi	AZ	0.0069	0	0.9845	0	0.0086	0
Rhizangiidae	Oulangia cyathiformis	AZ	0.0069	0	0.9845	0	0.0086	0
Rhizangiidae	Oulangia stokesiana	AZ	0.0069	0	0.9846	0	0.0085	0
Oulastreidae	Oulastrea crispata	Z	0	0.1135	0	0.0086	0	0.8778
Merulinidae	Oulophyllia bennettae	Z	0	0.8447	0	0.1552	0	0.0001
Merulinidae	Oulophyllia crispa	Z	0	0.8447	0	0.1552	0	0.0001
Merulinidae	Oulophyllia levis	Z	0	0.8447	0	0.1552	0	0.0001
Lobophylliidae	Oxypora convoluta	Z	0	0.845	0	0.1549	0	0.0002
Lobophylliidae	Oxypora crassispinosa	Z	0	0.845	0	0.1549	0	0.0001
Lobophylliidae	Oxypora egyptensis	Z	0	0.845	0	0.1549	0	0.0001
Lobophylliidae	Oxypora glabra	Z	0	0.845	0	0.1549	0	0.0001
Lobophylliidae	Oxypora lacera	Z	0	0.845	0	0.1549	0	0.0002
Caryophylliidae	Oxysmilia corrugata	AZ	0.0619	0	0.9266	0	0.0116	0
Caryophylliidae	Oxysmilia rotundifolia	AZ	0.0619	0	0.9266	0	0.0116	0
Scleractinia incertae sedis	Pachyseris foliosa	Z	0	0.8382	0	0.1557	0	0.0061
Scleractinia incertae sedis	Pachyseris gemmae	Z	0	0.8385	0	0.1558	0	0.0057
Scleractinia incertae sedis	Pachyseris involuta	Z	0	0.8382	0	0.1557	0	0.0061
Scleractinia incertae sedis	Pachyseris rugosa	Z	0	0.8385	0	0.1558	0	0.0057
Scleractinia incertae sedis	Pachyseris speciosa	Z	0	0.8385	0	0.1558	0	0.0057
Astrocoeniidae	Palauastrea ramosa	Z	0	0.3611	0	0.0504	0	0.5886
Caryophylliidae	Paraconotrochus antarcticus	AZ	0.9636	0	0.0362	0	0.0002	0
Caryophylliidae	Paraconotrochus capense	AZ	0.9636	0	0.0362	0	0.0002	0
Caryophylliidae	Paraconotrochus zeidleri	AZ	0.9636	0	0.0362	0	0.0002	0
Caryophylliidae	Paracyathus andersoni	AZ	0.0159	0	0.977	0	0.0071	0
Caryophylliidae	Paracyathus arcuatus	AZ	0.0159	0	0.9771	0	0.007	0
Caryophylliidae	Paracyathus cavatus	AZ	0.0159	0	0.9768	0	0.0073	0
Caryophylliidae	Paracyathus conceptus	AZ	0.0158	0	0.9774	0	0.0068	0
Caryophylliidae	Paracyathus coronatus	AZ	0.0158	0	0.9769	0	0.0074	0
Caryophylliidae	Paracyathus darwinensis	AZ	0.0158	0	0.9766	0	0.0076	0
Caryophylliidae	Paracyathus ebonensis	AZ	0.0159	0	0.9771	0	0.0071	0
Caryophylliidae	Paracyathus fulvus	AZ	0.0158	0	0.9766	0	0.0076	0
Caryophylliidae	Paracyathus indicus	AZ	0.0158	0	0.9773	0	0.0068	0
Caryophylliidae	Paracyathus lifuensis	AZ	0.0158	0	0.9766	0	0.0076	0
Caryophylliidae	Paracyathus molokensis	AZ	0.0158	0	0.9767	0	0.0075	0
Caryophylliidae	Paracyathus montereyensis	AZ	0.0158	0	0.9766	0	0.0076	0
Caryophylliidae	Paracyathus parvulus	AZ	0.0159	0	0.9766	0	0.0076	0
Caryophylliidae	Paracyathus persicus	AZ	0.0158	0	0.9765	0	0.0077	0
Caryophylliidae	Paracyathus porcellanus	AZ	0.0158	0	0.9766	0	0.0075	0
Caryophylliidae	Paracyathus profundus	AZ	0.0158	0	0.977	0	0.0071	0
Caryophylliidae	Paracyathus pruinosus	AZ	0.0159	0	0.9766	0	0.0076	0
Caryophylliidae	Paracyathus pulchellus	AZ	0.0159	0	0.9768	0	0.0074	0
Caryophylliidae	Paracyathus rotundatus	AZ	0.0159	0	0.9769	0	0.0072	0
Caryophylliidae	Paracyathus stearnsii	AZ	0.0159	0	0.9768	0	0.0074	0
Caryophylliidae	Paracyathus stokesii	AZ	0.0158	0	0.9767	0	0.0075	0
Caryophylliidae	Paracyathus vittatus	AZ	0.0158	0	0.9766	0	0.0076	0
Merulinidae	Paragoniastrea australensis	Z	0	0.8448	0	0.155	0	0.0001
Merulinidae	Paragoniastrea deformis	Z	0	0.8448	0	0.155	0	0.0001
Merulinidae	Paragoniastrea russelli	Z	0	0.8448	0	0.155	0	0.0001
Merulinidae	Paramontastraea peresi	Z	0	0.8449	0	0.155	0	0.0001
Merulinidae	Paramontastraea salebrosa	Z	0	0.8445	0	0.1552	0	0.0003
Merulinidae	Paramontastraea serageldini	Z	0	0.8447	0	0.1552	0	0.0001
Agariciidae	Pavona bipartita	Z	0	0.8011	0	0.1975	0	0.0014
Agariciidae	Pavona cactus	Z	0	0.8011	0	0.1975	0	0.0015
Agariciidae	Pavona chiriquiensis	Z	0	0.8011	0	0.1974	0	0.0014
Agariciidae	Pavona clavus	Z	0	0.8008	0	0.1971	0	0.0022
Agariciidae	Pavona danai	Z	0	0.8011	0	0.1975	0	0.0014
Agariciidae	Pavona decussata	Z	0	0.8011	0	0.1975	0	0.0015
Agariciidae	Pavona diffluens	Z	0	0.8011	0	0.1974	0	0.0014
Agariciidae	Pavona duerdeni	Z	0	0.8011	0	0.1975	0	0.0014
Agariciidae	Pavona explanulata	Z	0	0.8011	0	0.1974	0	0.0014
Agariciidae	Pavona frondifera	Z	0	0.8011	0	0.1975	0	0.0015
Agariciidae	Pavona gigantea	Z	0	0.8011	0	0.1974	0	0.0015
Agariciidae	Pavona maldivensis	Z	0	0.8011	0	0.1974	0	0.0015
Agariciidae	Pavona minuta	Z	0	0.8011	0	0.1974	0	0.0015
Agariciidae	Pavona varians	Z	0	0.8006	0	0.1967	0	0.0026
Agariciidae	Pavona venosa	Z	0	0.8011	0	0.1974	0	0.0015
Agariciidae	Pavona xarifae	Z	0	0.8011	0	0.1975	0	0.0014
Merulinidae	Pectinia africana	Z	0	0.8448	0	0.1552	0	0.0001
Merulinidae	Pectinia alcicornis	Z	0	0.8448	0	0.1552	0	0.0001
Merulinidae	Pectinia crassa	Z	0	0.8447	0	0.1552	0	0.0001
Merulinidae	Pectinia elongata	Z	0	0.8447	0	0.1552	0	0.0001
Merulinidae	Pectinia lactuca	Z	0	0.8448	0	0.1552	0	0.0001
Merulinidae	Pectinia maxima	Z	0	0.8448	0	0.1552	0	0.0001
Merulinidae	Pectinia paeonia	Z	0	0.8448	0	0.1552	0	0.0001
Merulinidae	Pectinia pygmaea	Z	0	0.8447	0	0.1552	0	0.0001
Merulinidae	Pectinia teres	Z	0	0.8447	0	0.1552	0	0.0001
Stenocyathidae	Pedicellocyathus keyesi	AZ	0.9727	0	0.0272	0	0.0001	0
Turbinoliidae	Peponocyathus dawsoni	AZ	0.9843	0	0.0156	0	0.0001	0
Turbinoliidae	Peponocyathus folliculus	AZ	0.9843	0	0.0156	0	0.0001	0
Turbinoliidae	Peponocyathus minimus	AZ	0.9843	0	0.0156	0	0.0001	0
Oculinidae	Petrophyllia rediviva	AZ	0.0007	0	0.2809	0	0.7184	0
Caryophylliidae	Phacelocyathus flos	AZ	0.0099	0	0.9649	0	0.0252	0
Caryophylliidae	Phyllangia americana	AZ	0.0099	0	0.9569	0	0.0333	0
Caryophylliidae	Phyllangia consagensis	AZ	0.0454	0	0.9457	0	0.0089	0
Caryophylliidae	Phyllangia dispersa	AZ	0.0454	0	0.9456	0	0.009	0
Caryophylliidae	Phyllangia echinosepes	AZ	0.0454	0	0.9456	0	0.009	0
Caryophylliidae	Phyllangia granulata	AZ	0.0099	0	0.9567	0	0.0334	0
Caryophylliidae	Phyllangia hayamaensis	AZ	0.0454	0	0.9461	0	0.0084	0
Caryophylliidae	Phyllangia papuensis	AZ	0.0454	0	0.9459	0	0.0087	0
Caryophylliidae	Phyllangia pequegnatae	AZ	0.0099	0	0.9568	0	0.0333	0
Scleractinia incertae sedis	Physogyra lichtensteini	Z	0	0.8321	0	0.1381	0	0.0298
Merulinidae	Physophyllia ayleni	Z	0	0.8448	0	0.1552	0	0.0001
Flabellidae	Placotrochides cylindrica	AZ	0.9629	0	0.0369	0	0.0002	0
Flabellidae	Placotrochides frustum	AZ	0.9629	0	0.0369	0	0.0002	0
Flabellidae	Placotrochides minuta	AZ	0.9629	0	0.0369	0	0.0002	0
Flabellidae	Placotrochides scaphula	AZ	0.9629	0	0.0369	0	0.0002	0
Flabellidae	Placotrochus laevis	AZ	0.9647	0	0.0346	0	0.0007	0
Merulinidae	Platygyra acuta	Z	0	0.8449	0	0.155	0	0
Merulinidae	Platygyra carnosa	Z	0	0.8449	0	0.155	0	0.0001
Merulinidae	Platygyra contorta	Z	0	0.8449	0	0.155	0	0.0001
Merulinidae	Platygyra crosslandi	Z	0	0.8449	0	0.155	0	0.0001
Merulinidae	Platygyra daedalea	Z	0	0.8449	0	0.155	0	0.0001
Merulinidae	Platygyra lamellina	Z	0	0.8449	0	0.155	0	0.0001
Merulinidae	Platygyra pini	Z	0	0.8449	0	0.155	0	0.0001
Merulinidae	Platygyra ryukyuensis	Z	0	0.8449	0	0.155	0	0
Merulinidae	Platygyra sinensis	Z	0	0.8449	0	0.155	0	0.0001
Merulinidae	Platygyra verweyi	Z	0	0.8449	0	0.155	0	0.0001
Merulinidae	Platygyra yaeyamaensis	Z	0	0.8449	0	0.155	0	0.0001
Turbinoliidae	Platytrochus compressus	AZ	0.9844	0	0.0155	0	0.0001	0
Turbinoliidae	Platytrochus hastatus	AZ	0.9844	0	0.0155	0	0.0001	0
Turbinoliidae	Platytrochus laevigatus	AZ	0.9844	0	0.0155	0	0.0001	0
Turbinoliidae	Platytrochus parisepta	AZ	0.9844	0	0.0155	0	0.0001	0
Turbinoliidae	Pleotrochus venustus	AZ	0.9768	0	0.023	0	0.0002	0
Turbinoliidae	Pleotrochus zibrowii	AZ	0.9768	0	0.023	0	0.0002	0
Scleractinia incertae sedis	Plerogyra cauliformis	Z	0	0.8348	0	0.1383	0	0.0269
Scleractinia incertae sedis	Plerogyra diabolotus	Z	0	0.8348	0	0.1383	0	0.0269
Scleractinia incertae sedis	Plerogyra discus	Z	0	0.8348	0	0.1383	0	0.0269
Scleractinia incertae sedis	Plerogyra multilobata	Z	0	0.8348	0	0.1383	0	0.0269
Scleractinia incertae sedis	Plerogyra simplex	Z	0	0.8348	0	0.1383	0	0.0269
Scleractinia incertae sedis	Plerogyra sinuosa	Z	0	0.8348	0	0.1383	0	0.0269
Plesiastreidae	Plesiastrea versipora	Z	0	0.3191	0	0.0296	0	0.6513
Fungiidae	Pleuractis granulosa	Z	0	0.846	0	0.1536	0	0.0004
Fungiidae	Pleuractis gravis	Z	0	0.846	0	0.1536	0	0.0004
Fungiidae	Pleuractis moluccensis	Z	0	0.846	0	0.1536	0	0.0003
Fungiidae	Pleuractis paumotensis	Z	0	0.846	0	0.1536	0	0.0004
Fungiidae	Pleuractis seychellensis	Z	0	0.846	0	0.1536	0	0.0004
Fungiidae	Pleuractis taiwanensis	Z	0	0.846	0	0.1536	0	0.0003
Pocilloporidae	Pocillopora ankeli	Z	0	0.8542	0	0.1385	0	0.0073
Pocilloporidae	Pocillopora brevicornis	Z	0	0.8532	0	0.1388	0	0.008
Pocilloporidae	Pocillopora capitata	Z	0	0.8541	0	0.1387	0	0.0072
Pocilloporidae	Pocillopora damicornis	Z	0	0.8548	0	0.1387	0	0.0065
Pocilloporidae	Pocillopora effusa	Z	0	0.8539	0	0.1385	0	0.0076
Pocilloporidae	Pocillopora elegans	Z	0	0.8535	0	0.1386	0	0.0079
Pocilloporidae	Pocillopora fungiformis	Z	0	0.8538	0	0.1386	0	0.0076
Pocilloporidae	Pocillopora grandis	Z	0	0.8547	0	0.1387	0	0.0066
Pocilloporidae	Pocillopora indiania	Z	0	0.8539	0	0.1386	0	0.0075
Pocilloporidae	Pocillopora inflata	Z	0	0.8538	0	0.1385	0	0.0077
Pocilloporidae	Pocillopora kelleheri	Z	0	0.854	0	0.1386	0	0.0073
Pocilloporidae	Pocillopora ligulata	Z	0	0.8541	0	0.1385	0	0.0073
Pocilloporidae	Pocillopora meandrina	Z	0	0.8545	0	0.1387	0	0.0068
Pocilloporidae	Pocillopora molokensis	Z	0	0.854	0	0.1387	0	0.0073
Pocilloporidae	Pocillopora verrucosa	Z	0	0.8548	0	0.1387	0	0.0065
Pocilloporidae	Pocillopora woodjonesi	Z	0	0.8545	0	0.1387	0	0.0069
Pocilloporidae	Pocillopora zelli	Z	0	0.854	0	0.1384	0	0.0077
Fungiidae	Podabacia crustacea	Z	0	0.8458	0	0.1539	0	0.0002
Fungiidae	Podabacia kunzmanni	Z	0	0.8459	0	0.1539	0	0.0002
Fungiidae	Podabacia motuporensis	Z	0	0.8458	0	0.1539	0	0.0003
Fungiidae	Podabacia sinai	Z	0	0.8459	0	0.1539	0	0.0002
Caryophylliidae	Polycyathus andamanensis	AZ	0.0218	0	0.9703	0	0.0079	0
Caryophylliidae	Polycyathus atlanticus	AZ	0.0217	0	0.9702	0	0.0081	0
Caryophylliidae	Polycyathus difficilis	AZ	0.0219	0	0.9706	0	0.0074	0
Caryophylliidae	Polycyathus fulvus	AZ	0.0218	0	0.9701	0	0.0081	0
Caryophylliidae	Polycyathus furanaensis	AZ	0.0218	0	0.9704	0	0.0078	0
Caryophylliidae	Polycyathus fuscomarginatus	AZ	0.0219	0	0.9704	0	0.0077	0
Caryophylliidae	Polycyathus hodgsoni	AZ	0.0218	0	0.9702	0	0.008	0
Caryophylliidae	Polycyathus hondaensis	AZ	0.0218	0	0.9701	0	0.0081	0
Caryophylliidae	Polycyathus isabela	AZ	0.0218	0	0.9702	0	0.008	0
Caryophylliidae	Polycyathus marigondoni	AZ	0.0219	0	0.9703	0	0.0078	0
Caryophylliidae	Polycyathus mayae	AZ	0.0219	0	0.9702	0	0.0079	0
Caryophylliidae	Polycyathus muellerae	AZ	0.0218	0	0.9704	0	0.0078	0
Caryophylliidae	Polycyathus norfolkensis	AZ	0.0219	0	0.9703	0	0.0078	0
Caryophylliidae	Polycyathus octuplus	AZ	0.0219	0	0.9702	0	0.0079	0
Caryophylliidae	Polycyathus palifera	AZ	0.0217	0	0.9703	0	0.008	0
Caryophylliidae	Polycyathus persicus	AZ	0.0218	0	0.9708	0	0.0073	0
Caryophylliidae	Polycyathus senegalensis	AZ	0.0217	0	0.9696	0	0.0087	0
Caryophylliidae	Polycyathus verrilli	AZ	0.0218	0	0.9702	0	0.008	0
Flabellidae	Polymyces fragilis	AZ	0.9801	0	0.0198	0	0.0001	0
Flabellidae	Polymyces montereyensis	AZ	0.9801	0	0.0198	0	0.0001	0
Flabellidae	Polymyces wellsi	AZ	0.9801	0	0.0198	0	0.0001	0
Fungiidae	Polyphyllia novaehiberniae	Z	0	0.8456	0	0.1538	0	0.0007
Fungiidae	Polyphyllia talpina	Z	0	0.8456	0	0.1538	0	0.0007
Poritidae	Porites annae	Z	0	0.8446	0	0.1552	0	0.0002
Poritidae	Porites aranetai	Z	0	0.8445	0	0.1553	0	0.0002
Poritidae	Porites arnaudi	Z	0	0.8445	0	0.1554	0	0.0002
Poritidae	Porites astreoides	Z	0	0.8445	0	0.1552	0	0.0003
Poritidae	Porites attenuata	Z	0	0.8445	0	0.1553	0	0.0002
Poritidae	Porites australiensis	Z	0	0.8445	0	0.1554	0	0.0002
Poritidae	Porites baueri	Z	0	0.8445	0	0.1553	0	0.0002
Poritidae	Porites branneri	Z	0	0.8446	0	0.1553	0	0.0001
Poritidae	Porites brighami	Z	0	0.8445	0	0.1553	0	0.0002
Poritidae	Porites cocosensis	Z	0	0.8445	0	0.1553	0	0.0002
Poritidae	Porites colonensis	Z	0	0.8445	0	0.1553	0	0.0001
Poritidae	Porites columnaris	Z	0	0.8445	0	0.1553	0	0.0002
Poritidae	Porites compressa	Z	0	0.8447	0	0.1552	0	0.0001
Poritidae	Porites cylindrica	Z	0	0.8447	0	0.1552	0	0.0001
Poritidae	Porites decasepta	Z	0	0.8445	0	0.1553	0	0.0002
Poritidae	Porites deformis	Z	0	0.8445	0	0.1553	0	0.0002
Poritidae	Porites densa	Z	0	0.8445	0	0.1553	0	0.0002
Poritidae	Porites desilveri	Z	0	0.8445	0	0.1553	0	0.0002
Poritidae	Porites divaricata	Z	0	0.8446	0	0.1553	0	0.0001
Poritidae	Porites duerdeni	Z	0	0.8447	0	0.1552	0	0.0001
Poritidae	Porites echinulata	Z	0	0.8445	0	0.1553	0	0.0002
Poritidae	Porites evermanni	Z	0	0.8446	0	0.1552	0	0.0002
Poritidae	Porites flavus	Z	0	0.8445	0	0.1553	0	0.0002
Poritidae	Porites furcata	Z	0	0.8446	0	0.1553	0	0.0001
Poritidae	Porites harrisoni	Z	0	0.8444	0	0.1554	0	0.0002
Poritidae	Porites heronensis	Z	0	0.8445	0	0.1553	0	0.0002
Poritidae	Porites horizontalata	Z	0	0.8445	0	0.1554	0	0.0002
Poritidae	Porites latistellata	Z	0	0.8445	0	0.1553	0	0.0002
Poritidae	Porites lichen	Z	0	0.8447	0	0.1552	0	0.0001
Poritidae	Porites lobata	Z	0	0.8447	0	0.1552	0	0.0001
Poritidae	Porites lutea	Z	0	0.8447	0	0.1552	0	0.0001
Poritidae	Porites mayeri	Z	0	0.8445	0	0.1553	0	0.0002
Poritidae	Porites monticulosa	Z	0	0.8445	0	0.1554	0	0.0002
Poritidae	Porites murrayensis	Z	0	0.8445	0	0.1553	0	0.0002
Poritidae	Porites myrmidonensis	Z	0	0.8445	0	0.1553	0	0.0002
Poritidae	Porites napopora	Z	0	0.8446	0	0.1552	0	0.0002
Poritidae	Porites negrosensis	Z	0	0.8445	0	0.1553	0	0.0002
Poritidae	Porites nigrescens	Z	0	0.8445	0	0.1554	0	0.0002
Poritidae	Porites nodifera	Z	0	0.8445	0	0.1554	0	0.0002
Poritidae	Porites okinawensis	Z	0	0.8447	0	0.1552	0	0.0001
Poritidae	Porites ornata	Z	0	0.8445	0	0.1553	0	0.0002
Poritidae	Porites panamensis	Z	0	0.8445	0	0.1553	0	0.0001
Poritidae	Porites porites	Z	0	0.8446	0	0.1553	0	0.0001
Poritidae	Porites profundus	Z	0	0.8445	0	0.1554	0	0.0002
Poritidae	Porites pukoensis	Z	0	0.8445	0	0.1553	0	0.0002
Poritidae	Porites randalli	Z	0	0.8447	0	0.1552	0	0.0001
Poritidae	Porites rugosus	Z	0	0.8445	0	0.1553	0	0.0002
Poritidae	Porites rus	Z	0	0.8447	0	0.1552	0	0.0001
Poritidae	Porites sillimaniani	Z	0	0.8445	0	0.1553	0	0.0002
Poritidae	Porites solida	Z	0	0.8447	0	0.1552	0	0.0001
Poritidae	Porites somaliensis	Z	0	0.8445	0	0.1553	0	0.0002
Poritidae	Porites stephensoni	Z	0	0.8445	0	0.1553	0	0.0002
Poritidae	Porites sverdrupi	Z	0	0.8446	0	0.1553	0	0.0002
Poritidae	Porites vaughani	Z	0	0.8445	0	0.1553	0	0.0002
Schizocyathidae	Pourtalocyathus hispidus	AZ	0.9425	0	0.0568	0	0.0007	0
Dendrophylliidae	Pourtalopsammia togata	AZ	0.0369	0	0.9576	0	0.0055	0
Caryophylliidae	Pourtalosmilia anthophyllites	AZ	0.9749	0	0.025	0	0.0002	0
Caryophylliidae	Pourtalosmilia conferta	AZ	0.9749	0	0.025	0	0.0002	0
Caryophylliidae	Premocyathus cornuformis	AZ	0.9739	0	0.026	0	0.0002	0
Caryophylliidae	Premocyathus dentiformis	AZ	0.9739	0	0.026	0	0.0002	0
Psammocoridae	Psammocora albopicta	Z	0	0.8464	0	0.152	0	0.0016
Psammocoridae	Psammocora contigua	Z	0	0.8463	0	0.152	0	0.0017
Psammocoridae	Psammocora digitata	Z	0	0.8462	0	0.152	0	0.0018
Psammocoridae	Psammocora haimiana	Z	0	0.8464	0	0.152	0	0.0016
Psammocoridae	Psammocora nierstraszi	Z	0	0.8463	0	0.152	0	0.0016
Psammocoridae	Psammocora profundacella	Z	0	0.8463	0	0.152	0	0.0016
Psammocoridae	Psammocora stellata	Z	0	0.8463	0	0.152	0	0.0017
Psammocoridae	Psammocora verrilli	Z	0	0.8463	0	0.152	0	0.0017
Turbinoliidae	Pseudocyathoceras avis	AZ	0.9788	0	0.0207	0	0.0005	0
Faviidae	Pseudodiploria clivosa	Z	0	0.8452	0	0.1547	0	0.0001
Faviidae	Pseudodiploria strigosa	Z	0	0.8452	0	0.1547	0	0.0001
Siderastreidae	Pseudosiderastrea formosa	Z	0	0.8146	0	0.1475	0	0.0378
Siderastreidae	Pseudosiderastrea tayamai	Z	0	0.8146	0	0.1475	0	0.0378
Dendrophylliidae	Rhizopsammia annae	AZ	0.0176	0	0.9768	0	0.0055	0
Dendrophylliidae	Rhizopsammia bermudensis	AZ	0.0176	0	0.9768	0	0.0056	0
Dendrophylliidae	Rhizopsammia compacta	AZ	0.0176	0	0.9766	0	0.0058	0
Dendrophylliidae	Rhizopsammia goesi	AZ	0.0176	0	0.9768	0	0.0055	0
Dendrophylliidae	Rhizopsammia minuta	AZ	0.0176	0	0.977	0	0.0054	0
Dendrophylliidae	Rhizopsammia nuda	AZ	0.0176	0	0.9768	0	0.0055	0
Dendrophylliidae	Rhizopsammia pulchra	AZ	0.0176	0	0.9769	0	0.0055	0
Dendrophylliidae	Rhizopsammia verrilli	AZ	0.0176	0	0.977	0	0.0053	0
Dendrophylliidae	Rhizopsammia wellingtoni	AZ	0.0176	0	0.9767	0	0.0057	0
Dendrophylliidae	Rhizopsammia wettsteini	AZ	0.0176	0	0.9769	0	0.0055	0
Caryophylliidae	Rhizosmilia elata	AZ	0.0452	0	0.9405	0	0.0144	0
Caryophylliidae	Rhizosmilia gerdae	AZ	0.0099	0	0.9663	0	0.0238	0
Caryophylliidae	Rhizosmilia maculata	AZ	0.0099	0	0.9663	0	0.0238	0
Caryophylliidae	Rhizosmilia multipalifera	AZ	0.0452	0	0.9445	0	0.0103	0
Caryophylliidae	Rhizosmilia robusta	AZ	0.9727	0	0.0271	0	0.0002	0
Caryophylliidae	Rhizosmilia sagamiensis	AZ	0.0452	0	0.9445	0	0.0103	0
Caryophylliidae	Rhizosmilia valida	AZ	0.9758	0	0.024	0	0.0002	0
Flabellidae	Rhizotrochus flabelliformis	AZ	0.9655	0	0.0344	0	0.0002	0
Flabellidae	Rhizotrochus levidensis	AZ	0.9655	0	0.0344	0	0.0002	0
Flabellidae	Rhizotrochus tuberculatus	AZ	0.9655	0	0.0344	0	0.0002	0
Flabellidae	Rhizotrochus typus	AZ	0.9655	0	0.0344	0	0.0002	0
Micrabaciidae	Rhombopsammia niphada	AZ	0.9469	0	0.0527	0	0.0003	0
Micrabaciidae	Rhombopsammia squiresi	AZ	0.9469	0	0.0527	0	0.0003	0
Fungiidae	Sandalolitha dentata	Z	0	0.8458	0	0.1539	0	0.0002
Fungiidae	Sandalolitha robusta	Z	0	0.8458	0	0.1539	0	0.0002
Merulinidae	Scapophyllia cylindrica	Z	0	0.8447	0	0.1552	0	0.0001
Oculinidae	Schizoculina africana	Z	0	0.0609	0	0.0032	0	0.9359
Oculinidae	Schizoculina fissipara	Z	0	0.0609	0	0.0032	0	0.9359
Schizocyathidae	Schizocyathus fissilis	AZ	0.9426	0	0.0568	0	0.0006	0
Oculinidae	Sclerhelia hirtella	AZ	0.9729	0	0.0265	0	0.0006	0
Lobophylliidae	Sclerophyllia maxima	Z	0	0.8449	0	0.1549	0	0.0002
Faviidae	Scolymia cubensis	Z	0	0.845	0	0.1548	0	0.0002
Faviidae	Scolymia lacera	Z	0	0.845	0	0.1548	0	0.0002
Faviidae	Scolymia wellsii	Z	0	0.845	0	0.1548	0	0.0002
Pocilloporidae	Seriatopora aculeata	Z	0	0.8506	0	0.1369	0	0.0124
Pocilloporidae	Seriatopora caliendrum	Z	0	0.8504	0	0.1369	0	0.0127
Pocilloporidae	Seriatopora dentritica	Z	0	0.8508	0	0.1369	0	0.0123
Pocilloporidae	Seriatopora guttata	Z	0	0.8508	0	0.1369	0	0.0122
Pocilloporidae	Seriatopora hystrix	Z	0	0.8508	0	0.1369	0	0.0122
Pocilloporidae	Seriatopora stellata	Z	0	0.8506	0	0.1369	0	0.0124
Siderastreidae	Siderastrea glynni	Z	0	0.8287	0	0.1495	0	0.0218
Siderastreidae	Siderastrea radians	Z	0	0.8286	0	0.1495	0	0.0219
Siderastreidae	Siderastrea savignyana	Z	0	0.8253	0	0.1491	0	0.0256
Siderastreidae	Siderastrea siderea	Z	0	0.8281	0	0.1494	0	0.0225
Siderastreidae	Siderastrea stellata	Z	0	0.8287	0	0.1495	0	0.0218
Euphylliidae	Simplastrea vesicularis	Z	0	0.843	0	0.1564	0	0.0007
Fungiidae	Sinuorota hexagonalis	Z	0	0.8461	0	0.1536	0	0.0003
Scleractinia incertae sedis	Solenastrea bournoni	Z	0	0.3681	0	0.0356	0	0.5963
Scleractinia incertae sedis	Solenastrea hyades	Z	0	0.1151	0	0.0059	0	0.8789
Caryophylliidae	Solenosmilia variabilis	AZ	0.9732	0	0.0265	0	0.0004	0
Turbinoliidae	Sphenotrochus (Eusthenotrochus) auritus	AZ	0.9851	0	0.0148	0	0.0001	0
Turbinoliidae	Sphenotrochus (Eusthenotrochus) gilchristi	AZ	0.9851	0	0.0148	0	0.0001	0
Turbinoliidae	Sphenotrochus (Sphenotrochus) andrewianus	AZ	0.9854	0	0.0145	0	0.0001	0
Turbinoliidae	Sphenotrochus (Sphenotrochus) aurantiacus	AZ	0.9854	0	0.0146	0	0.0001	0
Turbinoliidae	Sphenotrochus (Sphenotrochus) cuneolus	AZ	0.9854	0	0.0146	0	0.0001	0
Turbinoliidae	Sphenotrochus (Sphenotrochus) evexicostatus	AZ	0.9854	0	0.0145	0	0.0001	0
Turbinoliidae	Sphenotrochus (Sphenotrochus) excavatus	AZ	0.9854	0	0.0146	0	0.0001	0
Turbinoliidae	Sphenotrochus (Sphenotrochus) gardineri	AZ	0.9854	0	0.0145	0	0.0001	0
Turbinoliidae	Sphenotrochus (Sphenotrochus) hancocki	AZ	0.9854	0	0.0145	0	0.0001	0
Turbinoliidae	Sphenotrochus (Sphenotrochus) imbricaticostatus	AZ	0.9854	0	0.0146	0	0.0001	0
Turbinoliidae	Sphenotrochus (Sphenotrochus) lindstroemi	AZ	0.9854	0	0.0146	0	0.0001	0
Turbinoliidae	Sphenotrochus (Sphenotrochus) ralphae	AZ	0.9854	0	0.0146	0	0.0001	0
Turbinoliidae	Sphenotrochus (Sphenotrochus) squiresi	AZ	0.9854	0	0.0146	0	0.0001	0
Stenocyathidae	Stenocyathus vermiformis	AZ	0.9727	0	0.0272	0	0.0001	0
Astrocoeniidae	Stephanocoenia intersepta	Z	0	0.1443	0	0.0218	0	0.8339
Caryophylliidae	Stephanocyathus (Acinocyathus) explanans	AZ	0.9689	0	0.0309	0	0.0002	0
Caryophylliidae	Stephanocyathus (Acinocyathus) spiniger	AZ	0.969	0	0.0308	0	0.0001	0
Caryophylliidae	Stephanocyathus (Odontocyathus) campaniformis	AZ	0.9689	0	0.0308	0	0.0002	0
Caryophylliidae	Stephanocyathus (Odontocyathus) coronatus	AZ	0.969	0	0.0308	0	0.0001	0
Caryophylliidae	Stephanocyathus (Odontocyathus) nobilis	AZ	0.9689	0	0.0309	0	0.0002	0
Caryophylliidae	Stephanocyathus (Odontocyathus) weberianus	AZ	0.9689	0	0.0308	0	0.0003	0
Caryophylliidae	Stephanocyathus (Stephanocyathus) crassus	AZ	0.9689	0	0.0309	0	0.0002	0
Caryophylliidae	Stephanocyathus (Stephanocyathus) diadema	AZ	0.9689	0	0.0309	0	0.0002	0
Caryophylliidae	Stephanocyathus (Stephanocyathus) imperialis	AZ	0.9689	0	0.0309	0	0.0002	0
Caryophylliidae	Stephanocyathus (Stephanocyathus) laevifundus	AZ	0.9689	0	0.0309	0	0.0002	0
Caryophylliidae	Stephanocyathus (Stephanocyathus) moseleyanus	AZ	0.9689	0	0.0309	0	0.0002	0
Caryophylliidae	Stephanocyathus (Stephanocyathus) paliferus	AZ	0.969	0	0.0308	0	0.0002	0
Caryophylliidae	Stephanocyathus (Stephanocyathus) platypus	AZ	0.969	0	0.0308	0	0.0002	0
Caryophylliidae	Stephanocyathus (Stephanocyathus) regius	AZ	0.9689	0	0.0309	0	0.0002	0
Micrabaciidae	Stephanophyllia complicata	AZ	0.947	0	0.0528	0	0.0003	0
Micrabaciidae	Stephanophyllia fungulus	AZ	0.947	0	0.0528	0	0.0003	0
Micrabaciidae	Stephanophyllia neglecta	AZ	0.947	0	0.0528	0	0.0003	0
Gardineriidae	Stolarskicyathus pocilliformis	AZ	0.9436	0	0.0553	0	0.0011	0
Poritidae	Stylaraea punctata	Z	0	0.8419	0	0.1549	0	0.0032
Astrocoeniidae	Stylocoeniella armata	Z	0	0.0792	0	0.0078	0	0.9131
Astrocoeniidae	Stylocoeniella cocosensis	Z	0	0.2121	0	0.0243	0	0.7636
Astrocoeniidae	Stylocoeniella guentheri	Z	0	0.0421	0	0.0029	0	0.955
Astrocoeniidae	Stylocoeniella nikei	AZ	0.001	0	0.0873	0	0.9116	0
Pocilloporidae	Stylophora danae	Z	0	0.8518	0	0.1372	0	0.011
Pocilloporidae	Stylophora kuehlmanni	Z	0	0.8519	0	0.1372	0	0.0108
Pocilloporidae	Stylophora madagascarensis	Z	0	0.8519	0	0.1372	0	0.0108
Pocilloporidae	Stylophora mamillata	Z	0	0.8498	0	0.1368	0	0.0134
Pocilloporidae	Stylophora pistillata	Z	0	0.8518	0	0.1372	0	0.011
Pocilloporidae	Stylophora subseriata	Z	0	0.8519	0	0.1372	0	0.0108
Pocilloporidae	Stylophora wellsi	Z	0	0.8516	0	0.1372	0	0.0112
Caryophylliidae	Sympodangia albatrossi	AZ	0.7558	0	0.2339	0	0.0103	0
Schizocyathidae	Temnotrochus kermadecensis	AZ	0.9425	0	0.0568	0	0.0007	0
Caryophylliidae	Tethocyathus cylindraceus	AZ	0.0635	0	0.9291	0	0.0074	0
Caryophylliidae	Tethocyathus endesa	AZ	0.0635	0	0.9291	0	0.0075	0
Caryophylliidae	Tethocyathus minor	AZ	0.0634	0	0.929	0	0.0076	0
Caryophylliidae	Tethocyathus prahli	AZ	0.0635	0	0.9293	0	0.0072	0
Caryophylliidae	Tethocyathus recurvatus	AZ	0.0634	0	0.9283	0	0.0083	0
Caryophylliidae	Tethocyathus variabilis	AZ	0.0634	0	0.9287	0	0.0079	0
Caryophylliidae	Tethocyathus virgatus	AZ	0.0635	0	0.929	0	0.0076	0
Caryophylliidae	Thalamophyllia gasti	AZ	0.0923	0	0.8657	0	0.042	0
Caryophylliidae	Thalamophyllia gombergi	AZ	0.0923	0	0.8656	0	0.0422	0
Caryophylliidae	Thalamophyllia riisei	AZ	0.0923	0	0.866	0	0.0417	0
Caryophylliidae	Thalamophyllia tenuescens	AZ	0.0923	0	0.865	0	0.0427	0
Dendrophylliidae	Thecopsammia elongata	AZ	0.0716	0	0.9197	0	0.0086	0
Dendrophylliidae	Thecopsammia socialis	AZ	0.0716	0	0.9197	0	0.0086	0
Turbinoliidae	Thrypticotrochus petterdi	AZ	0.9743	0	0.0255	0	0.0002	0
Merulinidae	Trachyphyllia geoffroyi	Z	0	0.8446	0	0.1552	0	0.0002
Turbinoliidae	Trematotrochus corbicula	AZ	0.9841	0	0.0158	0	0.0001	0
Turbinoliidae	Trematotrochus hedleyi	AZ	0.9841	0	0.0158	0	0.0001	0
Caryophylliidae	Trochocyathus (Aplocyathus) brevispina	AZ	0.0314	0	0.9607	0	0.0079	0
Caryophylliidae	Trochocyathus (Aplocyathus) hastatus	AZ	0.0314	0	0.9607	0	0.0079	0
Caryophylliidae	Trochocyathus (Aplocyathus) longispina	AZ	0.0314	0	0.9607	0	0.0079	0
Caryophylliidae	Trochocyathus (Trochocyathus) aithoseptatus	AZ	0.0325	0	0.9618	0	0.0057	0
Caryophylliidae	Trochocyathus (Trochocyathus) apertus	AZ	0.0325	0	0.9618	0	0.0057	0
Caryophylliidae	Trochocyathus (Trochocyathus) burchae	AZ	0.0325	0	0.9618	0	0.0057	0
Caryophylliidae	Trochocyathus (Trochocyathus) caryophylloides	AZ	0.0325	0	0.9621	0	0.0054	0
Caryophylliidae	Trochocyathus (Trochocyathus) cepulla	AZ	0.0325	0	0.9617	0	0.0059	0
Caryophylliidae	Trochocyathus (Trochocyathus) cooperi	AZ	0.0325	0	0.9616	0	0.0059	0
Caryophylliidae	Trochocyathus (Trochocyathus) decamera	AZ	0.0325	0	0.9621	0	0.0054	0
Caryophylliidae	Trochocyathus (Trochocyathus) discus	AZ	0.0325	0	0.9618	0	0.0057	0
Caryophylliidae	Trochocyathus (Trochocyathus) efateensis	AZ	0.0325	0	0.9617	0	0.0057	0
Caryophylliidae	Trochocyathus (Trochocyathus) fasciatus	AZ	0.0325	0	0.9615	0	0.006	0
Caryophylliidae	Trochocyathus (Trochocyathus) fossulus	AZ	0.0325	0	0.9619	0	0.0055	0
Caryophylliidae	Trochocyathus (Trochocyathus) gardineri	AZ	0.0325	0	0.9619	0	0.0056	0
Caryophylliidae	Trochocyathus (Trochocyathus) gordoni	AZ	0.0325	0	0.962	0	0.0055	0
Caryophylliidae	Trochocyathus (Trochocyathus) japonicus	AZ	0.0325	0	0.9619	0	0.0056	0
Caryophylliidae	Trochocyathus (Trochocyathus) laboreli	AZ	0.0325	0	0.9616	0	0.0059	0
Caryophylliidae	Trochocyathus (Trochocyathus) maculatus	AZ	0.0325	0	0.962	0	0.0055	0
Caryophylliidae	Trochocyathus (Trochocyathus) mauiensis	AZ	0.0325	0	0.962	0	0.0055	0
Caryophylliidae	Trochocyathus (Trochocyathus) oahensis	AZ	0.0325	0	0.9618	0	0.0057	0
Caryophylliidae	Trochocyathus (Trochocyathus) patelliformis	AZ	0.0325	0	0.9616	0	0.0059	0
Caryophylliidae	Trochocyathus (Trochocyathus) philippinensis	AZ	0.0325	0	0.962	0	0.0055	0
Caryophylliidae	Trochocyathus (Trochocyathus) porphyreus	AZ	0.0325	0	0.962	0	0.0055	0
Caryophylliidae	Trochocyathus (Trochocyathus) rawsonii	AZ	0.0325	0	0.962	0	0.0055	0
Caryophylliidae	Trochocyathus (Trochocyathus) rhombocolumna	AZ	0.9731	0	0.0263	0	0.0006	0
Caryophylliidae	Trochocyathus (Trochocyathus) semperi	AZ	0.0325	0	0.9615	0	0.006	0
Caryophylliidae	Trochocyathus (Trochocyathus) spinosocostatus	AZ	0.0325	0	0.9618	0	0.0057	0
Caryophylliidae	Trochocyathus (Trochocyathus) vasiformis	AZ	0.0325	0	0.9618	0	0.0057	0
Dendrophylliidae	Trochopsammia infundibulum	AZ	0.0369	0	0.9576	0	0.0055	0
Turbinoliidae	Tropidocyathus labidus	AZ	0.9739	0	0.0257	0	0.0004	0
Turbinoliidae	Tropidocyathus lessonii	AZ	0.9728	0	0.0269	0	0.0003	0
Flabellidae	Truncatoflabellum aculeatum	AZ	0.9784	0	0.0214	0	0.0002	0
Flabellidae	Truncatoflabellum angiostomum	AZ	0.9783	0	0.0215	0	0.0002	0
Flabellidae	Truncatoflabellum angustum	AZ	0.9781	0	0.0217	0	0.0002	0
Flabellidae	Truncatoflabellum arcuatum	AZ	0.9784	0	0.0214	0	0.0002	0
Flabellidae	Truncatoflabellum australiensis	AZ	0.9653	0	0.0345	0	0.0003	0
Flabellidae	Truncatoflabellum candeanum	AZ	0.9653	0	0.0345	0	0.0003	0
Flabellidae	Truncatoflabellum carinatum	AZ	0.9786	0	0.0212	0	0.0002	0
Flabellidae	Truncatoflabellum crassum	AZ	0.9784	0	0.0214	0	0.0002	0
Flabellidae	Truncatoflabellum cumingii	AZ	0.978	0	0.0219	0	0.0002	0
Flabellidae	Truncatoflabellum dens	AZ	0.9774	0	0.0224	0	0.0002	0
Flabellidae	Truncatoflabellum formosum	AZ	0.9796	0	0.0203	0	0.0001	0
Flabellidae	Truncatoflabellum gardineri	AZ	0.9786	0	0.0212	0	0.0002	0
Flabellidae	Truncatoflabellum inconstans	AZ	0.9773	0	0.0225	0	0.0002	0
Flabellidae	Truncatoflabellum incrustatum	AZ	0.9783	0	0.0215	0	0.0002	0
Flabellidae	Truncatoflabellum irregulare	AZ	0.9777	0	0.0221	0	0.0002	0
Flabellidae	Truncatoflabellum macroeschara	AZ	0.975	0	0.0243	0	0.0007	0
Flabellidae	Truncatoflabellum martensii	AZ	0.9782	0	0.0216	0	0.0002	0
Flabellidae	Truncatoflabellum mortenseni	AZ	0.9784	0	0.0214	0	0.0002	0
Flabellidae	Truncatoflabellum multispinosum	AZ	0.9784	0	0.0214	0	0.0002	0
Flabellidae	Truncatoflabellum paripavoninum	AZ	0.9781	0	0.0217	0	0.0002	0
Flabellidae	Truncatoflabellum phoenix	AZ	0.9775	0	0.0223	0	0.0002	0
Flabellidae	Truncatoflabellum pusillum	AZ	0.9779	0	0.0219	0	0.0002	0
Flabellidae	Truncatoflabellum spheniscus	AZ	0.9654	0	0.0343	0	0.0003	0
Flabellidae	Truncatoflabellum stabile	AZ	0.9786	0	0.0212	0	0.0002	0
Flabellidae	Truncatoflabellum stokesii	AZ	0.9775	0	0.0223	0	0.0002	0
Flabellidae	Truncatoflabellum trapezoideum	AZ	0.9782	0	0.0216	0	0.0002	0
Flabellidae	Truncatoflabellum truncum	AZ	0.9781	0	0.0217	0	0.0002	0
Flabellidae	Truncatoflabellum vanuatu	AZ	0.9787	0	0.0211	0	0.0002	0
Flabellidae	Truncatoflabellum veroni	AZ	0.9778	0	0.022	0	0.0002	0
Flabellidae	Truncatoflabellum vigintifarium	AZ	0.9783	0	0.0215	0	0.0002	0
Flabellidae	Truncatoflabellum zuluense	AZ	0.9778	0	0.0221	0	0.0002	0
Stenocyathidae	Truncatoguynia irregularis	AZ	0.9727	0	0.0272	0	0.0001	0
Dendrophylliidae	Tubastraea coccinea	AZ	0.017	0	0.9769	0	0.0061	0
Dendrophylliidae	Tubastraea diaphana	AZ	0.017	0	0.977	0	0.006	0
Dendrophylliidae	Tubastraea faulkneri	AZ	0.017	0	0.9772	0	0.0058	0
Dendrophylliidae	Tubastraea floreana	AZ	0.017	0	0.9768	0	0.0062	0
Dendrophylliidae	Tubastraea micranthus	AZ	0.017	0	0.9769	0	0.0061	0
Dendrophylliidae	Tubastraea tagusensis	AZ	0.017	0	0.9766	0	0.0064	0
Dendrophylliidae	Turbinaria bifrons	Z	0	0.7508	0	0.048	0	0.2012
Dendrophylliidae	Turbinaria conspicua	Z	0	0.749	0	0.0477	0	0.2033
Dendrophylliidae	Turbinaria frondens	Z	0	0.7517	0	0.0484	0	0.1999
Dendrophylliidae	Turbinaria heronensis	Z	0	0.7504	0	0.0484	0	0.2012
Dendrophylliidae	Turbinaria irregularis	Z	0	0.7552	0	0.0485	0	0.1963
Dendrophylliidae	Turbinaria mesenterina	Z	0	0.7529	0	0.0486	0	0.1984
Dendrophylliidae	Turbinaria patula	Z	0	0.7499	0	0.048	0	0.202
Dendrophylliidae	Turbinaria peltata	Z	0	0.7518	0	0.0483	0	0.1999
Dendrophylliidae	Turbinaria radicalis	Z	0	0.7533	0	0.0488	0	0.198
Dendrophylliidae	Turbinaria reniformis	Z	0	0.7519	0	0.0484	0	0.1997
Dendrophylliidae	Turbinaria stellulata	Z	0	0.7533	0	0.048	0	0.1987
Turbinoliidae	Turbinolia stephensoni	AZ	0.9848	0	0.015	0	0.0002	0
Caryophylliidae	Vaughanella concinna	AZ	0.9641	0	0.0356	0	0.0004	0
Caryophylliidae	Vaughanella margaritata	AZ	0.9641	0	0.0356	0	0.0004	0
Caryophylliidae	Vaughanella multipalifera	AZ	0.9641	0	0.0356	0	0.0003	0
Caryophylliidae	Vaughanella oreophila	AZ	0.9641	0	0.0356	0	0.0003	0
Fungiidae	Zoopilus echinatus	Z	0	0.8458	0	0.1539	0	0.0002
