# Supplementary material for: Lineage-specific variation in the evolutionary stability of coral photosymbiosis
Source: Sci Adv. 2021 Sep 22;7(39):eabh4243. doi: 10.1126/sciadv.abh4243 (PMC8457658; doi:10.1126/sciadv.abh4243)
Supplement: Supplementary file 3 — Tables S1 and S2 [file sciadv.abh4243_tables_s1_and_s2.zip › sciadv.abh4243_Table_S2.csv]

Family	Species	Observed State	Azoox Stable	Zoox Stable	Azoox Labile	Zoox Labile
Lobophylliidae	Acanthastrea echinata	Z	0	0.980348495952548	0	0.0196515040474545
Lobophylliidae	Acanthastrea hemprichi	Z	0	0.980457672416664	0	0.0195423275833325
Lobophylliidae	Acanthastrea hillae	Z	0	0.979309033343832	0	0.0206909666561674
Lobophylliidae	Acanthastrea pachysepta	Z	0	0.983324134546843	0	0.016675865453158
Lobophylliidae	Acanthastrea rotundoflora	Z	0	0.980366579635427	0	0.0196334203645767
Lobophylliidae	Acanthastrea subechinata	Z	0	0.980455573447178	0	0.0195444265528189
Acroporidae	Acropora abrolhosensis	Z	0	0.98213596154172	0	0.0178640384582806
Acroporidae	Acropora abrotanoides	Z	0	0.98236377614926	0	0.0176362238507411
Acroporidae	Acropora acuminata	Z	0	0.983376134634388	0	0.0166238653656112
Acroporidae	Acropora anthocercis	Z	0	0.983376049500756	0	0.0166239504992458
Acroporidae	Acropora aspera	Z	0	0.983403279512944	0	0.0165967204870555
Acroporidae	Acropora austera	Z	0	0.981517692485754	0	0.0184823075142507
Acroporidae	Acropora batunai	Z	0	0.983491222862503	0	0.016508777137496
Acroporidae	Acropora bushyensis	Z	0	0.983523884331022	0	0.0164761156689807
Acroporidae	Acropora carduus	Z	0	0.983522652165443	0	0.0164773478345573
Acroporidae	Acropora caroliniana	Z	0	0.983475892096984	0	0.0165241079030196
Acroporidae	Acropora cerealis	Z	0	0.982789129095579	0	0.0172108709044213
Acroporidae	Acropora cervicornis	Z	0	0.981890187752977	0	0.0181098122470251
Acroporidae	Acropora chesterfieldensis	Z	0	0.983373784345926	0	0.0166262156540741
Acroporidae	Acropora cytherea	Z	0	0.983177877342888	0	0.0168221226571133
Acroporidae	Acropora dendrum	Z	0	0.983414562382519	0	0.0165854376174824
Acroporidae	Acropora derawanensis	Z	0	0.983645918292818	0	0.0163540817071843
Acroporidae	Acropora digitifera	Z	0	0.983528773530456	0	0.016471226469544
Acroporidae	Acropora divaricata	Z	0	0.983184460371369	0	0.0168155396286315
Acroporidae	Acropora donei	Z	0	0.982549427062154	0	0.0174505729378463
Acroporidae	Acropora echinata	Z	0	0.981830255652064	0	0.0181697443479356
Acroporidae	Acropora elegans	Z	0	0.983410793327405	0	0.0165892066725927
Acroporidae	Acropora elseyi	Z	0	0.983208092250438	0	0.0167919077495619
Acroporidae	Acropora florida	Z	0	0.983532797408579	0	0.0164672025914244
Acroporidae	Acropora gemmifera	Z	0	0.98328885091688	0	0.0167111490831198
Acroporidae	Acropora globiceps	Z	0	0.983473062260453	0	0.0165269377395452
Acroporidae	Acropora grandis	Z	0	0.983646631140269	0	0.0163533688597336
Acroporidae	Acropora granulosa	Z	0	0.983382731536694	0	0.0166172684633076
Acroporidae	Acropora hemprichii	Z	0	0.983175758480623	0	0.0168242415193792
Acroporidae	Acropora horrida	Z	0	0.98282413005416	0	0.0171758699458395
Acroporidae	Acropora humilis	Z	0	0.983245579268838	0	0.0167544207311644
Acroporidae	Acropora hyacinthus	Z	0	0.983050265753031	0	0.0169497342469663
Acroporidae	Acropora indonesia	Z	0	0.983689612444413	0	0.016310387555587
Acroporidae	Acropora intermedia	Z	0	0.98254677018869	0	0.0174532298113109
Acroporidae	Acropora jacquelineae	Z	0	0.983689686906261	0	0.0163103130937389
Acroporidae	Acropora kimbeensis	Z	0	0.983294251580673	0	0.0167057484193282
Acroporidae	Acropora kirstyae	Z	0	0.983434834625431	0	0.016565165374569
Acroporidae	Acropora latistella	Z	0	0.980206294628555	0	0.0197937053714433
Acroporidae	Acropora listeri	Z	0	0.983302555833009	0	0.0166974441669938
Acroporidae	Acropora loisetteae	Z	0	0.983553946310927	0	0.0164460536890728
Acroporidae	Acropora lokani	Z	0	0.983399443113215	0	0.0166005568867866
Acroporidae	Acropora longicyathus	Z	0	0.981863404601243	0	0.0181365953987556
Acroporidae	Acropora loripes	Z	0	0.983548392826448	0	0.0164516071735522
Acroporidae	Acropora lutkeni	Z	0	0.983595434437246	0	0.0164045655627518
Acroporidae	Acropora microclados	Z	0	0.983511262722462	0	0.0164887372775379
Acroporidae	Acropora microphthalma	Z	0	0.983667592082264	0	0.0163324079177395
Acroporidae	Acropora millepora	Z	0	0.982911239212596	0	0.0170887607874014
Acroporidae	Acropora monticulosa	Z	0	0.982821672064336	0	0.0171783279356641
Acroporidae	Acropora multiacuta	Z	0	0.981187766027531	0	0.0188122339724666
Acroporidae	Acropora muricata	Z	0	0.983217053138324	0	0.0167829468616751
Acroporidae	Acropora nana	Z	0	0.982029530474835	0	0.0179704695251665
Acroporidae	Acropora nasuta	Z	0	0.982386002640532	0	0.017613997359471
Acroporidae	Acropora palmata	Z	0	0.981951634328713	0	0.0180483656712892
Acroporidae	Acropora papillare	Z	0	0.983616518731928	0	0.01638348126807
Acroporidae	Acropora pichoni	Z	0	0.983590966553525	0	0.0164090334464771
Acroporidae	Acropora polystoma	Z	0	0.983480627395209	0	0.0165193726047945
Acroporidae	Acropora prolifera	Z	0	0.981951868407834	0	0.0180481315921675
Acroporidae	Acropora pulchra	Z	0	0.983262805301384	0	0.0167371946986193
Acroporidae	Acropora retusa	Z	0	0.981587872206917	0	0.0184121277930841
Acroporidae	Acropora robusta	Z	0	0.982371626294301	0	0.0176283737056999
Acroporidae	Acropora rongelapensis	Z	0	0.983294973184221	0	0.0167050268157803
Acroporidae	Acropora samoensis	Z	0	0.983528435715891	0	0.0164715642841083
Acroporidae	Acropora sarmentosa	Z	0	0.98350030743352	0	0.0164996925664805
Acroporidae	Acropora selago	Z	0	0.983555795525452	0	0.0164442044745459
Acroporidae	Acropora solitaryensis	Z	0	0.983393916531907	0	0.0166060834680942
Acroporidae	Acropora spathulata	Z	0	0.983105849688734	0	0.0168941503112643
Acroporidae	Acropora speciosa	Z	0	0.983503096176596	0	0.0164969038234039
Acroporidae	Acropora spicifera	Z	0	0.983184592676192	0	0.0168154073238087
Acroporidae	Acropora subglabra	Z	0	0.982017897692631	0	0.0179821023073689
Acroporidae	Acropora tenella	Z	0	0.983589467063753	0	0.0164105329362476
Acroporidae	Acropora tenuis	Z	0	0.98258276369082	0	0.0174172363091802
Acroporidae	Acropora tortuosa	Z	0	0.983512735487476	0	0.0164872645125244
Acroporidae	Acropora valida	Z	0	0.983485155858216	0	0.0165148441417845
Acroporidae	Acropora vaughani	Z	0	0.983669583101993	0	0.016330416898008
Acroporidae	Acropora walindii	Z	0	0.983476841670425	0	0.0165231583295768
Acroporidae	Acropora yongei	Z	0	0.982582853428467	0	0.0174171465715333
Agariciidae	Agaricia agaricites	Z	0	0.777285646842835	0	0.222714353157163
Agariciidae	Agaricia fragilis	Z	0	0.781541592170978	0	0.218458407829022
Agariciidae	Agaricia grahamae	Z	0	0.781896416200187	0	0.218103583799813
Agariciidae	Agaricia humilis	Z	0	0.774992471614532	0	0.225007528385469
Agariciidae	Agaricia lamarcki	Z	0	0.780834595695957	0	0.219165404304044
Agariciidae	Agaricia tenuifolia	Z	0	0.777285758066466	0	0.222714241933532
Agariciidae	Agaricia undata	Z	0	0.781889520309163	0	0.218110479690837
Acroporidae	Alveopora allingi	Z	0	0.9749029726627	0	0.0250970273373028
Acroporidae	Alveopora catalai	Z	0	0.974949263365431	0	0.0250507366345691
Acroporidae	Alveopora excelsa	Z	0	0.974951488691414	0	0.0250485113085864
Acroporidae	Alveopora japonica	Z	0	0.974953713697957	0	0.0250462863020409
Acroporidae	Alveopora spongiosa	Z	0	0.974906160114367	0	0.0250938398856362
Acroporidae	Alveopora tizardi	Z	0	0.974812418747643	0	0.0251875812523576
Acroporidae	Alveopora verrilliana	Z	0	0.974950960519192	0	0.0250490394808069
Acroporidae	Anacropora forbesi	Z	0	0.982418659298378	0	0.0175813407016252
Acroporidae	Anacropora matthai	Z	0	0.982805472875952	0	0.0171945271240465
Coscinaraeidae	Anomastraea irregularis	Z	0	0.978492090721094	0	0.0215079092789055
Anthemiphylliidae	Anthemiphyllia dentata	AZ	0.950126242828424	0	0.0498737571715767	0
Anthemiphylliidae	Anthemiphyllia patera	AZ	0.857751847183909	0	0.142248152816091	0
Anthemiphylliidae	Anthemiphyllia spinifera	AZ	0.926670081617524	0	0.0733299183824747	0
Rhizangiidae	Astrangia poculata	F	0	0.280004389150571	0	0.719995610849429
Merulinidae	Astrea curta	Z	0	0.980512320711128	0	0.019487679288874
Merulinidae	Astrea devantieri	Z	0	0.98032670894911	0	0.0196732910508894
Acroporidae	Astreopora expansa	Z	0	0.969501364947676	0	0.0304986350523248
Acroporidae	Astreopora explanata	Z	0	0.971117427723405	0	0.0288825722765956
Acroporidae	Astreopora gracilis	Z	0	0.970338605194221	0	0.0296613948057798
Acroporidae	Astreopora listeri	Z	0	0.965624851691865	0	0.0343751483081349
Acroporidae	Astreopora myriophthalma	Z	0	0.971117481438342	0	0.0288825185616591
Dendrophylliidae	Astroides calycularis	AZ	0.348681885356851	0	0.651318114643149	0
Dendrophylliidae	Balanophyllia (Balanophyllia) cornu	AZ	0.392733497547329	0	0.607266502452671	0
Dendrophylliidae	Balanophyllia (Balanophyllia) dentata	AZ	0.354955045005947	0	0.645044954994054	0
Dendrophylliidae	Balanophyllia (Balanophyllia) desmophyllioides	AZ	0.207545361066193	0	0.792454638933807	0
Dendrophylliidae	Balanophyllia (Balanophyllia) elegans	AZ	0.39353900947741	0	0.60646099052259	0
Dendrophylliidae	Balanophyllia (Balanophyllia) europaea	Z	0	0.167482801146068	0	0.832517198853932
Dendrophylliidae	Balanophyllia (Balanophyllia) gigas	AZ	0.391658736807512	0	0.608341263192488	0
Dendrophylliidae	Balanophyllia (Balanophyllia) regia	AZ	0.251296203373306	0	0.748703796626694	0
Dendrophylliidae	Balanophyllia (Eupsammia) imperialis	AZ	0.381568435572076	0	0.618431564427925	0
Poritidae	Bernardpora stutchburyi	Z	0	0.947618869390971	0	0.0523811306090292
Scleractinia incertae sedis	Blastomussa loyae	Z	0	0.930962095149783	0	0.0690379048502202
Scleractinia incertae sedis	Blastomussa merleti	Z	0	0.930976588871277	0	0.0690234111287264
Scleractinia incertae sedis	Blastomussa omanensis	Z	0	0.930780044608016	0	0.0692199553919848
Scleractinia incertae sedis	Blastomussa vivida	Z	0	0.93494940682653	0	0.0650505931734724
Scleractinia incertae sedis	Blastomussa wellsi	Z	0	0.93494940682653	0	0.0650505931734724
Caryophylliidae	Caryophyllia (Acanthocyathus) grayi	AZ	0.97732244709839	0	0.0226775529016111	0
Caryophylliidae	Caryophyllia (Acanthocyathus) unicristata	AZ	0.981754087502888	0	0.0182459124971125	0
Caryophylliidae	Caryophyllia (Caryophyllia) ambrosia	AZ	0.979433812291025	0	0.0205661877089752	0
Caryophylliidae	Caryophyllia (Caryophyllia) atlantica	AZ	0.979435952790054	0	0.020564047209946	0
Caryophylliidae	Caryophyllia (Caryophyllia) calveri	AZ	0.967667816112922	0	0.0323321838870771	0
Caryophylliidae	Caryophyllia (Caryophyllia) diomedeae	AZ	0.975527256420419	0	0.0244727435795807	0
Caryophylliidae	Caryophyllia (Caryophyllia) grandis	AZ	0.981468021079314	0	0.0185319789206861	0
Caryophylliidae	Caryophyllia (Caryophyllia) inornata	AZ	0.981596634249522	0	0.0184033657504776	0
Caryophylliidae	Caryophyllia (Caryophyllia) lamellifera	AZ	0.98128235774421	0	0.0187176422557898	0
Caryophylliidae	Caryophyllia (Caryophyllia) planilamellata	AZ	0.979661979743077	0	0.0203380202569208	0
Caryophylliidae	Caryophyllia (Caryophyllia) quadragenaria	AZ	0.97732244709839	0	0.0226775529016111	0
Caryophylliidae	Caryophyllia (Caryophyllia) ralphae	AZ	0.931949946724104	0	0.0680500532758954	0
Caryophylliidae	Caryophyllia (Caryophyllia) rugosa	AZ	0.981279143660645	0	0.0187208563393545	0
Caryophylliidae	Caryophyllia (Caryophyllia) scobinosa	AZ	0.982105257408084	0	0.0178947425919162	0
Caryophylliidae	Caryophyllia (Caryophyllia) smithii	AZ	0.958125818981489	0	0.0418741810185078	0
Caryophylliidae	Caryophyllia (Caryophyllia) transversalis	AZ	0.981468021079314	0	0.0185319789206861	0
Caryophylliidae	Caryophyllia (Caryophyllia) versicolorata	AZ	0.979461737135258	0	0.0205382628647409	0
Euphylliidae	Catalaphyllia jardinei	Z	0	0.982194349150248	0	0.0178056508497539
Merulinidae	Caulastraea echinulata	Z	0	0.982010010508606	0	0.017989989491395
Merulinidae	Caulastraea furcata	Z	0	0.982016224829735	0	0.0179837751702659
Merulinidae	Caulastraea tumida	Z	0	0.981832462637193	0	0.018167537362807
Caryophylliidae	Ceratotrochus magnaghii	AZ	0.954776638252987	0	0.0452233617470147	0
Scleractinia incertae sedis	Cladocora arbuscula	Z	0	0.302471943065472	0	0.697528056934531
Scleractinia incertae sedis	Cladocora caespitosa	Z	0	0.130302476645148	0	0.869697523354853
Dendrophylliidae	Cladopsammia eguchii	AZ	0.27104073343458	0	0.728959266565421	0
Dendrophylliidae	Cladopsammia gracilis	AZ	0.386162947476996	0	0.613837052523004	0
Merulinidae	Coelastrea aspera	Z	0	0.982673578677939	0	0.01732642132206
Merulinidae	Coelastrea palauensis	Z	0	0.982675486765978	0	0.0173245132340207
Faviidae	Colpophyllia natans	Z	0	0.979608787839208	0	0.0203912121607935
Caryophylliidae	Conotrochus funicolumna	AZ	0.954776638252987	0	0.0452233617470147	0
Coscinaraeidae	Coscinaraea columna	Z	0	0.97806273145226	0	0.0219372685477383
Coscinaraeidae	Coscinaraea monile	Z	0	0.978095065491403	0	0.0219049345085947
Coscinaraeidae	Craterastrea levis	Z	0	0.97829526761963	0	0.0217047323803702
Caryophylliidae	Crispatotrochus rugosus	AZ	0.979461737135258	0	0.0205382628647409	0
Fungiidae	Ctenactis albitentaculata	Z	0	0.981276988627377	0	0.0187230113726205
Fungiidae	Ctenactis crassa	Z	0	0.980617510862368	0	0.0193824891376329
Fungiidae	Ctenactis echinata	Z	0	0.981276988627377	0	0.0187230113726205
Euphylliidae	Ctenella chagius	Z	0	0.965991210730014	0	0.0340087892699838
Oculinidae	Cyathelia axillaris	AZ	0.179449740146782	0	0.820550259853217	0
Turbinoliidae	Cyathotrochus pileus	AZ	0.969107990608239	0	0.0308920093917598	0
Fungiidae	Cycloseris costulata	Z	0	0.982143471119497	0	0.0178565288804997
Fungiidae	Cycloseris cyclolites	Z	0	0.982185268902419	0	0.0178147310975802
Fungiidae	Cycloseris explanulata	Z	0	0.982173112667429	0	0.0178268873325678
Fungiidae	Cycloseris fragilis	Z	0	0.98215670349406	0	0.0178432965059417
Fungiidae	Cycloseris mokai	Z	0	0.982169426701664	0	0.0178305732983376
Fungiidae	Cycloseris sinensis	Z	0	0.98214413664341	0	0.0178558633565874
Fungiidae	Cycloseris tenuis	Z	0	0.982062683048024	0	0.0179373169519731
Fungiidae	Cycloseris vaughani	Z	0	0.982189142247334	0	0.017810857752665
Fungiidae	Cycloseris wellsi	Z	0	0.982181214117212	0	0.0178187858827856
Lobophylliidae	Cynarina lacrymalis	Z	0	0.979999261410189	0	0.0200007385898086
Merulinidae	Cyphastrea chalcidicum	Z	0	0.980835048670018	0	0.0191649513299843
Merulinidae	Cyphastrea japonica	Z	0	0.980835371612752	0	0.0191646283872506
Merulinidae	Cyphastrea microphthalma	Z	0	0.980466822884868	0	0.019533177115132
Merulinidae	Cyphastrea ocellina	Z	0	0.979746778625438	0	0.0202532213745597
Merulinidae	Cyphastrea serailia	Z	0	0.980713168712696	0	0.019286831287304
Agariciidae	Dactylotrochus cervicornis	AZ	0.1996196077204	0	0.800380392279598	0
Fungiidae	Danafungia horrida	Z	0	0.981087744840556	0	0.0189122551594437
Fungiidae	Danafungia scruposa	Z	0	0.981859941833429	0	0.0181400581665689
Caryophylliidae	Dasmosmilia lymani	AZ	0.982104971840406	0	0.0178950281595941	0
Deltocyathidae	Deltocyathus corrugatus	AZ	0.949631148418963	0	0.0503688515810382	0
Deltocyathidae	Deltocyathus inusitiatus	AZ	0.953405113817403	0	0.0465948861825993	0
Deltocyathidae	Deltocyathus magnificus	AZ	0.967578513568519	0	0.0324214864314802	0
Deltocyathidae	Deltocyathus ornatus	AZ	0.951187188221055	0	0.0488128117789444	0
Deltocyathidae	Deltocyathus rotulus	AZ	0.953242347180927	0	0.0467576528190721	0
Deltocyathidae	Deltocyathus sarsi	AZ	0.953354538514976	0	0.046645461485024	0
Deltocyathidae	Deltocyathus suluensis	AZ	0.953011934669766	0	0.0469880653302335	0
Deltocyathidae	Deltocyathus vaughani	AZ	0.952178723783586	0	0.0478212762164149	0
Meandrinidae	Dendrogyra cylindrus	Z	0	0.361311871855204	0	0.638688128144797
Dendrophylliidae	Dendrophyllia alternata	AZ	0.364432114576259	0	0.635567885423742	0
Dendrophylliidae	Dendrophyllia arbuscula	AZ	0.385625581241211	0	0.614374418758789	0
Dendrophylliidae	Dendrophyllia cornigera	AZ	0.35522772823067	0	0.64477227176933	0
Caryophylliidae	Desmophyllum dianthus	AZ	0.978127903833634	0	0.0218720961663675	0
Meandrinidae	Dichocoenia stokesii	Z	0	0.380917777551437	0	0.619082222448564
Diploastreidae	Diploastrea heliopora	Z	0	0.909085064672903	0	0.0909149353270975
Faviidae	Diploria labyrinthiformis	Z	0	0.981280392195004	0	0.0187196078049942
Merulinidae	Dipsastraea amicorum	Z	0	0.983615653349642	0	0.0163843466503577
Merulinidae	Dipsastraea danai	Z	0	0.983576946722639	0	0.0164230532773583
Merulinidae	Dipsastraea faviaformis	Z	0	0.983576980789008	0	0.0164230192109896
Merulinidae	Dipsastraea favus	Z	0	0.983493691795597	0	0.0165063082043999
Merulinidae	Dipsastraea laxa	Z	0	0.983395403233241	0	0.0166045967667587
Merulinidae	Dipsastraea lizardensis	Z	0	0.983525757633897	0	0.0164742423661011
Merulinidae	Dipsastraea maritima	Z	0	0.983493691795597	0	0.0165063082043999
Merulinidae	Dipsastraea matthaii	Z	0	0.983616219366299	0	0.016383780633701
Merulinidae	Dipsastraea maxima	Z	0	0.982832419476651	0	0.0171675805233473
Merulinidae	Dipsastraea pallida	Z	0	0.983571742009988	0	0.0164282579900112
Merulinidae	Dipsastraea rosaria	Z	0	0.982542078713441	0	0.0174579212865607
Merulinidae	Dipsastraea rotumana	Z	0	0.982832419476651	0	0.0171675805233473
Merulinidae	Dipsastraea speciosa	Z	0	0.983595878879878	0	0.0164041211201218
Merulinidae	Dipsastraea truncata	Z	0	0.982346703777554	0	0.0176532962224456
Dendrophylliidae	Duncanopsammia axifuga	Z	0	0.583559176236605	0	0.416440823763395
Lobophylliidae	Echinophyllia aspera	Z	0	0.982208295627348	0	0.0177917043726514
Lobophylliidae	Echinophyllia echinata	Z	0	0.981655761730825	0	0.0183442382691744
Lobophylliidae	Echinophyllia echinoporoides	Z	0	0.982002949832856	0	0.0179970501671438
Lobophylliidae	Echinophyllia orpheensis	Z	0	0.982189798626368	0	0.0178102013736332
Merulinidae	Echinopora gemmacea	Z	0	0.981142964330423	0	0.0188570356695774
Merulinidae	Echinopora horrida	Z	0	0.981130900135783	0	0.0188690998642158
Merulinidae	Echinopora lamellosa	Z	0	0.981142583435173	0	0.018857416564828
Merulinidae	Echinopora mammiformis	Z	0	0.979646154718887	0	0.0203538452811132
Merulinidae	Echinopora pacificus	Z	0	0.981131162710812	0	0.0188688372891866
Dendrophylliidae	Eguchipsammia fistula	AZ	0.385698607622499	0	0.614301392377499	0
Dendrophylliidae	Eguchipsammia serpentina	AZ	0.271025877744852	0	0.728974122255149	0
Dendrophylliidae	Enallopsammia rostrata	AZ	0.287791213271199	0	0.712208786728802	0
Dendrophylliidae	Endopachys grayi	AZ	0.234501887686775	0	0.765498112313225	0
Euphylliidae	Euphyllia ancora	Z	0	0.963685120692475	0	0.0363148793075254
Euphylliidae	Euphyllia divisa	Z	0	0.963685120692475	0	0.0363148793075254
Euphylliidae	Euphyllia glabrescens	Z	0	0.965991210730014	0	0.0340087892699838
Meandrinidae	Eusmilia fastigiata	Z	0	0.384523097349369	0	0.61547690265063
Faviidae	Favia fragum	Z	0	0.980659947000166	0	0.0193400529998374
Faviidae	Favia gravida	Z	0	0.980846817934035	0	0.0191531820659661
Faviidae	Favia leptophylla	Z	0	0.980111585868136	0	0.0198884141318633
Merulinidae	Favites abdita	Z	0	0.981211652187892	0	0.0187883478121086
Merulinidae	Favites chinensis	Z	0	0.9805051723266	0	0.0194948276734001
Merulinidae	Favites colemani	Z	0	0.982554532363658	0	0.01744546763634
Merulinidae	Favites complanata	Z	0	0.981212346046792	0	0.0187876539532086
Merulinidae	Favites flexuosa	Z	0	0.982343223379113	0	0.0176567766208857
Merulinidae	Favites halicora	Z	0	0.982537157816309	0	0.0174628421836897
Merulinidae	Favites magnistellata	Z	0	0.979737039903989	0	0.02026296009601
Merulinidae	Favites paraflexuosus	Z	0	0.982343223379113	0	0.0176567766208857
Merulinidae	Favites pentagona	Z	0	0.980512320711128	0	0.019487679288874
Merulinidae	Favites rotundata	Z	0	0.981478821746397	0	0.0185211782536053
Merulinidae	Favites valenciennesi	Z	0	0.982530786551486	0	0.0174692134485148
Flabellidae	Flabellum (Flabellum) arcuatile	AZ	0.982894059433868	0	0.0171059405661329	0
Flabellidae	Flabellum (Flabellum) folkesoni	AZ	0.980844267459649	0	0.0191557325403531	0
Flabellidae	Flabellum (Flabellum) impensum	AZ	0.973833740544703	0	0.0261662594552971	0
Flabellidae	Flabellum (Flabellum) lamellulosum	AZ	0.9787577778697	0	0.0212422221302988	0
Flabellidae	Flabellum (Flabellum) magnificum	AZ	0.982933489581343	0	0.0170665104186587	0
Flabellidae	Flabellum (Flabellum) pavoninum	AZ	0.983444909536477	0	0.0165550904635227	0
Flabellidae	Flabellum (Flabellum) vaughani	AZ	0.9787577778697	0	0.0212422221302988	0
Flabellidae	Flabellum (Ulocyathus) angulare	AZ	0.974437358567963	0	0.0255626414320354	0
Flabellidae	Flabellum (Ulocyathus) apertum	AZ	0.974028142852548	0	0.0259718571474534	0
Flabellidae	Flabellum (Ulocyathus) deludens	AZ	0.975599296900551	0	0.0244007030994496	0
Flabellidae	Flabellum (Ulocyathus) japonicum	AZ	0.975600731595096	0	0.0243992684049048	0
Flabellidae	Flabellum (Ulocyathus) lowekeyesi	AZ	0.974395781262096	0	0.0256042187379041	0
Flabellidae	Flabellum (Ulocyathus) tuthilli	AZ	0.9734263470723	0	0.0265736529277007	0
Fungiidae	Fungia fungites	Z	0	0.981716302674551	0	0.0182836973254498
Fungiacyathidae	Fungiacyathus (Bathyactis) marenzelleri	AZ	0.96419209233423	0	0.0358079076657711	0
Fungiacyathidae	Fungiacyathus (Bathyactis) turbinolioides	AZ	0.9658375784861	0	0.034162421513899	0
Fungiacyathidae	Fungiacyathus (Fungiacyathus) fragilis	AZ	0.96833136826153	0	0.0316686317384688	0
Fungiacyathidae	Fungiacyathus (Fungiacyathus) pusillus	AZ	0.963490209160321	0	0.03650979083968	0
Fungiacyathidae	Fungiacyathus (Fungiacyathus) stephanus	AZ	0.96833136826153	0	0.0316686317384688	0
Euphylliidae	Galaxea astreata	Z	0	0.967456333983783	0	0.0325436660162193
Euphylliidae	Galaxea fascicularis	Z	0	0.966929314877938	0	0.0330706851220632
Euphylliidae	Galaxea horrescens	Z	0	0.967464829551819	0	0.0325351704481829
Gardineriidae	Gardineria hawaiiensis	AZ	0.922572865236192	0	0.0774271347638083	0
Gardineriidae	Gardineria paradoxa	AZ	0.922572865236192	0	0.0774271347638083	0
Agariciidae	Gardineroseris planulata	Z	0	0.818105792863711	0	0.181894207136288
Merulinidae	Goniastrea edwardsi	Z	0	0.982349176274472	0	0.0176508237255252
Merulinidae	Goniastrea favulus	Z	0	0.982830723933226	0	0.0171692760667734
Merulinidae	Goniastrea minuta	Z	0	0.98196139579233	0	0.01803860420767
Merulinidae	Goniastrea pectinata	Z	0	0.982911364237895	0	0.0170886357621074
Merulinidae	Goniastrea retiformis	Z	0	0.98196139579233	0	0.01803860420767
Merulinidae	Goniastrea stelligera	Z	0	0.981667518757793	0	0.0183324812422073
Poritidae	Goniopora albiconus	Z	0	0.972100878359716	0	0.0278991216402857
Poritidae	Goniopora burgosi	Z	0	0.971969331738311	0	0.0280306682616894
Poritidae	Goniopora cellulosa	Z	0	0.972059745112037	0	0.0279402548879618
Poritidae	Goniopora ciliatus	Z	0	0.971757796563701	0	0.0282422034362976
Poritidae	Goniopora columna	Z	0	0.971957677139113	0	0.0280423228608877
Poritidae	Goniopora djiboutiensis	Z	0	0.971757796563701	0	0.0282422034362976
Poritidae	Goniopora fruticosa	Z	0	0.972116613893723	0	0.0278833861062796
Poritidae	Goniopora lobata	Z	0	0.971957677139113	0	0.0280423228608877
Poritidae	Goniopora norfolkensis	Z	0	0.97211583279367	0	0.0278841672063324
Poritidae	Goniopora paliformis	Z	0	0.963335631985174	0	0.0366643680148296
Poritidae	Goniopora pedunculata	Z	0	0.963335631985174	0	0.0366643680148296
Poritidae	Goniopora pendulus	Z	0	0.97200130603295	0	0.0279986939670515
Poritidae	Goniopora planulata	Z	0	0.972060835509885	0	0.0279391644901141
Poritidae	Goniopora somaliensis	Z	0	0.972103813710033	0	0.027896186289968
Poritidae	Goniopora stokesi	Z	0	0.97172364712728	0	0.0282763528727175
Poritidae	Goniopora tantillus	Z	0	0.967942890442593	0	0.0320571095574079
Poritidae	Goniopora tenuidens	Z	0	0.971969331738311	0	0.0280306682616894
Guyniidae	Guynia annulata	AZ	0.534098234099265	0	0.465901765900735	0
Fungiidae	Halomitra clavator	Z	0	0.981903352530733	0	0.0180966474692692
Fungiidae	Halomitra pileus	Z	0	0.981903356027512	0	0.0180966439724905
Fungiidae	Heliofungia actiniformis	Z	0	0.981158210725546	0	0.0188417892744534
Fungiidae	Heliofungia fralinae	Z	0	0.981201474503639	0	0.0187985254963616
Agariciidae	Helioseris cucullata	Z	0	0.0952431800809357	0	0.904756819919064
Fungiidae	Herpolitha limax	Z	0	0.981131864001896	0	0.0188681359981011
Caryophylliidae	Heterocyathus sulcatus	F	0	0.905040117849272	0	0.0949598821507286
Dendrophylliidae	Heteropsammia cochlea	F	0	0.14548705076844	0	0.85451294923156
Lobophylliidae	Homophyllia bowerbanki	Z	0	0.979309033343832	0	0.0206909666561674
Caryophylliidae	Hoplangia durotrix	AZ	0.524633528281944	0	0.475366471718056	0
Coscinaraeidae	Horastrea indica	Z	0	0.978442112699733	0	0.0215578873002675
Merulinidae	Hydnophora exesa	Z	0	0.982018212636628	0	0.0179817873633708
Merulinidae	Hydnophora grandis	Z	0	0.982186120707554	0	0.0178138792924446
Merulinidae	Hydnophora microconos	Z	0	0.982248417130312	0	0.0177515828696885
Merulinidae	Hydnophora pilosa	Z	0	0.98224816394508	0	0.0177518360549213
Merulinidae	Hydnophora rigida	Z	0	0.982018750592984	0	0.0179812494070149
Faviidae	Isophyllia sinuosa	Z	0	0.980897838777461	0	0.0191021612225389
Acroporidae	Isopora brueggemanni	Z	0	0.978654202096178	0	0.0213457979038205
Acroporidae	Isopora cuneata	Z	0	0.979161370355992	0	0.0208386296440061
Acroporidae	Isopora palifera	Z	0	0.979162503134515	0	0.0208374968654839
Acroporidae	Isopora togianensis	Z	0	0.978933113379892	0	0.0210668866201088
Flabellidae	Javania cailleti	AZ	0.974312848180022	0	0.0256871518199782	0
Flabellidae	Javania exserta	AZ	0.977059119054856	0	0.0229408809451434	0
Flabellidae	Javania fusca	AZ	0.969453562859037	0	0.0305464371409586	0
Flabellidae	Javania insignis	AZ	0.957785790800282	0	0.0422142091997201	0
Flabellidae	Javania lamprotichum	AZ	0.973735272640065	0	0.0262647273599364	0
Scleractinia incertae sedis	Leptastrea bottae	Z	0	0.981602182761848	0	0.0183978172381514
Scleractinia incertae sedis	Leptastrea pruinosa	Z	0	0.981637626555284	0	0.0183623734447147
Scleractinia incertae sedis	Leptastrea purpurea	Z	0	0.981637626555284	0	0.0183623734447147
Scleractinia incertae sedis	Leptastrea transversa	Z	0	0.981548682249159	0	0.0184513177508404
Dendrophylliidae	Leptopsammia pruvoti	AZ	0.355135867921533	0	0.644864132078466	0
Merulinidae	Leptoria irregularis	Z	0	0.982546812524125	0	0.0174531874758754
Merulinidae	Leptoria phrygia	Z	0	0.98254598186767	0	0.0174540181323301
Agariciidae	Leptoseris foliosa	Z	0	0.818103944918425	0	0.181896055081575
Agariciidae	Leptoseris incrustans	Z	0	0.816634286567246	0	0.183365713432754
Agariciidae	Leptoseris yabei	Z	0	0.817769241504024	0	0.182230758495976
Micrabaciidae	Letepsammia formosissima	AZ	0.924922391110821	0	0.0750776088891779	0
Fungiidae	Lithophyllon concinna	Z	0	0.981726579154568	0	0.0182734208454348
Fungiidae	Lithophyllon repanda	Z	0	0.981726579154568	0	0.0182734208454348
Fungiidae	Lithophyllon scabra	Z	0	0.98202015918342	0	0.0179798408165779
Fungiidae	Lithophyllon spinifer	Z	0	0.982015156131139	0	0.0179848438688604
Fungiidae	Lithophyllon undulatum	Z	0	0.981999587820573	0	0.018000412179425
Fungiidae	Lobactis scutaria	Z	0	0.981453600942956	0	0.0185463990570455
Lobophylliidae	Lobophyllia agaricia	Z	0	0.983243476172375	0	0.016756523827624
Lobophylliidae	Lobophyllia corymbosa	Z	0	0.98289619379147	0	0.0171038062085273
Lobophylliidae	Lobophyllia costata	Z	0	0.983105726735149	0	0.0168942732648533
Lobophylliidae	Lobophyllia diminuta	Z	0	0.983105726735149	0	0.0168942732648533
Lobophylliidae	Lobophyllia erythraea	Z	0	0.983061624236912	0	0.0169383757630871
Lobophylliidae	Lobophyllia flabelliformis	Z	0	0.982920037324794	0	0.0170799626752073
Lobophylliidae	Lobophyllia hemprichii	Z	0	0.983246210277993	0	0.0167537897220069
Lobophylliidae	Lobophyllia ishigakiensis	Z	0	0.983266067884869	0	0.0167339321151342
Lobophylliidae	Lobophyllia radians	Z	0	0.983273211196525	0	0.0167267888034775
Lobophylliidae	Lobophyllia recta	Z	0	0.983286638361711	0	0.0167133616382885
Lobophylliidae	Lobophyllia robusta	Z	0	0.982726768327989	0	0.0172732316720121
Lobophylliidae	Lobophyllia valenciennesii	Z	0	0.983274711818766	0	0.0167252881812349
Lobophylliidae	Lobophyllia vitiensis	Z	0	0.983070858321935	0	0.0169291416780648
Caryophylliidae	Lophelia pertusa	AZ	0.979233375472895	0	0.0207666245271055	0
Pocilloporidae	Madracis asanoi	F	0	0.152445193566658	0	0.847554806433343
Pocilloporidae	Madracis auretenra	Z	0	0.125162549249562	0	0.874837450750438
Pocilloporidae	Madracis carmabi	Z	0	0.153270021176957	0	0.846729978823043
Pocilloporidae	Madracis decactis	Z	0	0.137570436170217	0	0.862429563829783
Pocilloporidae	Madracis formosa	Z	0	0.151412138412649	0	0.848587861587351
Pocilloporidae	Madracis myriaster	AZ	0.0233705880648798	0	0.976629411935121	0
Pocilloporidae	Madracis pharensis	F	0	0.139253259442683	0	0.860746740557316
Pocilloporidae	Madracis senaria	Z	0	0.197510534022189	0	0.802489465977812
Oculinidae	Madrepora oculata	AZ	0.595091805854567	0	0.404908194145434	0
Faviidae	Manicina areolata	Z	0	0.981284071186675	0	0.0187159288133216
Meandrinidae	Meandrina brasiliensis	Z	0	0.15930431205399	0	0.84069568794601
Meandrinidae	Meandrina meandrites	Z	0	0.384522108469754	0	0.615477891530246
Merulinidae	Merulina ampliata	Z	0	0.982873448849559	0	0.0171265511504434
Merulinidae	Merulina scabricula	Z	0	0.983070034713976	0	0.0169299652860223
Merulinidae	Merulina scheeri	Z	0	0.982990198572224	0	0.0170098014277757
Merulinidae	Merulina triangularis	Z	0	0.983070034703505	0	0.0169299652964924
Lobophylliidae	Micromussa amakusensis	Z	0	0.979290400451107	0	0.0207095995488937
Lobophylliidae	Micromussa multipunctata	Z	0	0.979290400451107	0	0.0207095995488937
Flabellidae	Monomyces pygmaea	AZ	0.977612747161511	0	0.0223872528384904	0
Montastraeidae	Montastraea cavernosa	Z	0	0.909085064672903	0	0.0909149353270975
Acroporidae	Montipora aequituberculata	Z	0	0.982715044237165	0	0.0172849557628361
Acroporidae	Montipora altasepta	Z	0	0.98287472430383	0	0.0171252756961702
Acroporidae	Montipora angulata	Z	0	0.982676648672669	0	0.0173233513273299
Acroporidae	Montipora cactus	Z	0	0.982680208342644	0	0.017319791657357
Acroporidae	Montipora capitata	Z	0	0.982825443010485	0	0.0171745569895142
Acroporidae	Montipora capricornis	Z	0	0.982679147948469	0	0.0173208520515312
Acroporidae	Montipora circumvallata	Z	0	0.979385241009097	0	0.020614758990902
Acroporidae	Montipora confusa	Z	0	0.982507126362181	0	0.0174928736378189
Acroporidae	Montipora danae	Z	0	0.982829031031926	0	0.0171709689680737
Acroporidae	Montipora delicatula	Z	0	0.98281910436649	0	0.0171808956335084
Acroporidae	Montipora digitata	Z	0	0.981418280350771	0	0.0185817196492268
Acroporidae	Montipora dilatata	Z	0	0.982820395051843	0	0.0171796049481549
Acroporidae	Montipora efflorescens	Z	0	0.982731787246032	0	0.0172682127539701
Acroporidae	Montipora flabellata	Z	0	0.98289807966768	0	0.0171019203323202
Acroporidae	Montipora florida	Z	0	0.982633132232806	0	0.0173668677671932
Acroporidae	Montipora foliosa	Z	0	0.98280912666146	0	0.0171908733385393
Acroporidae	Montipora gaimardi	Z	0	0.982723506515946	0	0.0172764934840534
Acroporidae	Montipora grisea	Z	0	0.982824886804927	0	0.0171751131950734
Acroporidae	Montipora hispida	Z	0	0.982809126585371	0	0.017190873414629
Acroporidae	Montipora hoffmeisteri	Z	0	0.982675255605849	0	0.0173247443941505
Acroporidae	Montipora incrassata	Z	0	0.982675222709393	0	0.0173247772906054
Acroporidae	Montipora mollis	Z	0	0.981471342509685	0	0.0185286574903155
Acroporidae	Montipora patula	Z	0	0.982791633239559	0	0.0172083667604423
Acroporidae	Montipora peltiformis	Z	0	0.982881609053256	0	0.0171183909467431
Acroporidae	Montipora spongodes	Z	0	0.981471506188197	0	0.0185284938118036
Acroporidae	Montipora stellata	Z	0	0.982546372598719	0	0.0174536274012806
Acroporidae	Montipora taiwanensis	Z	0	0.98243570113684	0	0.0175642988631594
Acroporidae	Montipora tuberculosa	Z	0	0.982435720455612	0	0.017564279544386
Acroporidae	Montipora turgescens	Z	0	0.982897522477909	0	0.0171024775220889
Acroporidae	Montipora turtlensis	Z	0	0.982887165137794	0	0.0171128348622034
Acroporidae	Montipora undata	Z	0	0.982723716916742	0	0.0172762830832585
Acroporidae	Montipora venosa	Z	0	0.982645471981127	0	0.0173545280188735
Acroporidae	Montipora verrilli	Z	0	0.982804429716763	0	0.0171955702832379
Acroporidae	Montipora verrucosa	Z	0	0.982824681712131	0	0.0171753182878676
Lobophylliidae	Moseleya latistellata	Z	0	0.980278297847944	0	0.0197217021520535
Faviidae	Mussa angulosa	Z	0	0.980820017347299	0	0.0191799826526967
Faviidae	Mussismilia braziliensis	Z	0	0.980917559241655	0	0.0190824407583452
Faviidae	Mussismilia harttii	Z	0	0.980885147086544	0	0.0191148529134567
Faviidae	Mussismilia hispida	Z	0	0.980914098849492	0	0.019085901150509
Merulinidae	Mycedium elephantotus	Z	0	0.982985530116159	0	0.0170144698838421
Merulinidae	Mycedium robokaki	Z	0	0.982985530119105	0	0.0170144698808957
Faviidae	Mycetophyllia aliciae	Z	0	0.981064930580145	0	0.018935069419854
Faviidae	Mycetophyllia danaana	Z	0	0.981066981922048	0	0.0189330180779505
Faviidae	Mycetophyllia lamarckiana	Z	0	0.981048609896753	0	0.0189513901032461
Scleractinia incertae sedis	Nemenzophyllia turbida	Z	0	0.929852981773762	0	0.0701470182262381
Turbinoliidae	Notocyathus conicus	AZ	0.967956928307525	0	0.0320430716924767	0
Oculinidae	Oculina diffusa	F	0	0.292506939668391	0	0.707493060331608
Oculinidae	Oculina patagonica	Z	0	0.302903348850272	0	0.697096651149732
Oculinidae	Oculina robusta	Z	0	0.125550715433725	0	0.874449284566276
Oculinidae	Oculina varicosa	F	0	0.128099994451695	0	0.871900005548303
Merulinidae	Orbicella annularis	Z	0	0.98061537629855	0	0.01938462370145
Merulinidae	Orbicella faveolata	Z	0	0.98061537629855	0	0.01938462370145
Merulinidae	Orbicella franksi	Z	0	0.980434305986492	0	0.0195656940135082
Oulastreidae	Oulastrea crispata	Z	0	0.905040117849272	0	0.0949598821507286
Merulinidae	Oulophyllia bennettae	Z	0	0.981746231684778	0	0.018253768315225
Merulinidae	Oulophyllia crispa	Z	0	0.981746231684778	0	0.018253768315225
Lobophylliidae	Oxypora glabra	Z	0	0.982207554598671	0	0.0177924454013294
Lobophylliidae	Oxypora lacera	Z	0	0.981655761730825	0	0.0183442382691744
Scleractinia incertae sedis	Pachyseris speciosa	Z	0	0.936721667699242	0	0.0632783323007628
Caryophylliidae	Paracyathus pulchellus	AZ	0.0359560767675202	0	0.964043923232481	0
Merulinidae	Paragoniastrea australensis	Z	0	0.98065431142601	0	0.0193456885739862
Merulinidae	Paragoniastrea deformis	Z	0	0.980905785427066	0	0.0190942145729336
Merulinidae	Paragoniastrea russelli	Z	0	0.980905785427066	0	0.0190942145729336
Merulinidae	Paramontastraea peresi	Z	0	0.979317581307457	0	0.0206824186925424
Merulinidae	Paramontastraea salebrosa	Z	0	0.979310407708822	0	0.0206895922911791
Agariciidae	Pavona cactus	Z	0	0.76656776413443	0	0.233432235865569
Agariciidae	Pavona clavus	Z	0	0.809244098319699	0	0.190755901680302
Agariciidae	Pavona decussata	Z	0	0.815505936738959	0	0.184494063261042
Agariciidae	Pavona frondifera	Z	0	0.815623163056346	0	0.184376836943654
Agariciidae	Pavona varians	Z	0	0.813859843291174	0	0.186140156708826
Merulinidae	Pectinia alcicornis	Z	0	0.982261411661675	0	0.0177385883383243
Merulinidae	Pectinia crassa	Z	0	0.982924034857957	0	0.0170759651420412
Merulinidae	Pectinia lactuca	Z	0	0.982848852712478	0	0.0171511472875202
Merulinidae	Pectinia paeonia	Z	0	0.982593730593434	0	0.017406269406565
Caryophylliidae	Phyllangia americana	AZ	0.105078563845471	0	0.894921436154526	0
Caryophylliidae	Phyllangia papuensis	AZ	0.313041375471625	0	0.686958624528375	0
Scleractinia incertae sedis	Physogyra lichtensteini	Z	0	0.899438607332528	0	0.100561392667473
Flabellidae	Placotrochides scaphula	AZ	0.973440894342131	0	0.0265591056578684	0
Flabellidae	Placotrochus laevis	AZ	0.977627591555961	0	0.0223724084440355	0
Merulinidae	Platygyra acuta	Z	0	0.983517328361232	0	0.0164826716387689
Merulinidae	Platygyra carnosa	Z	0	0.981665531940257	0	0.0183344680597443
Merulinidae	Platygyra contorta	Z	0	0.983518719121458	0	0.0164812808785404
Merulinidae	Platygyra daedalea	Z	0	0.98352003432205	0	0.0164799656779481
Merulinidae	Platygyra lamellina	Z	0	0.983291941089279	0	0.0167080589107209
Merulinidae	Platygyra pini	Z	0	0.983513126135194	0	0.016486873864804
Merulinidae	Platygyra ryukyuensis	Z	0	0.983275057513056	0	0.0167249424869435
Merulinidae	Platygyra sinensis	Z	0	0.983517091283546	0	0.0164829087164542
Merulinidae	Platygyra verweyi	Z	0	0.983517641536652	0	0.0164823584633458
Scleractinia incertae sedis	Plerogyra sinuosa	Z	0	0.899438607332528	0	0.100561392667473
Plesiastreidae	Plesiastrea versipora	Z	0	0.1555696074696	0	0.844430392530399
Fungiidae	Pleuractis granulosa	Z	0	0.981511877729563	0	0.0184881222704348
Fungiidae	Pleuractis gravis	Z	0	0.981849733639407	0	0.0181502663605937
Fungiidae	Pleuractis moluccensis	Z	0	0.981286073055763	0	0.0187139269442342
Fungiidae	Pleuractis paumotensis	Z	0	0.981406762359319	0	0.0185932376406817
Fungiidae	Pleuractis taiwanensis	Z	0	0.981406761149677	0	0.0185932388503233
Pocilloporidae	Pocillopora damicornis	Z	0	0.8612073336238	0	0.138792666376198
Pocilloporidae	Pocillopora effusa	Z	0	0.861597005916127	0	0.138402994083873
Pocilloporidae	Pocillopora elegans	Z	0	0.861586373485172	0	0.138413626514827
Pocilloporidae	Pocillopora grandis	Z	0	0.861580763648653	0	0.138419236351346
Pocilloporidae	Pocillopora inflata	Z	0	0.86159706306809	0	0.138402936931912
Pocilloporidae	Pocillopora meandrina	Z	0	0.860548937302401	0	0.1394510626976
Pocilloporidae	Pocillopora molokensis	Z	0	0.861171113316447	0	0.138828886683553
Pocilloporidae	Pocillopora verrucosa	Z	0	0.858163974095404	0	0.141836025904597
Pocilloporidae	Pocillopora woodjonesi	Z	0	0.859850047425378	0	0.140149952574624
Fungiidae	Podabacia crustacea	Z	0	0.98230544788239	0	0.0176945521176098
Fungiidae	Podabacia kunzmanni	Z	0	0.982038015171355	0	0.0179619848286424
Fungiidae	Podabacia motuporensis	Z	0	0.98223373895646	0	0.0177662610435401
Fungiidae	Podabacia sinai	Z	0	0.982187856307599	0	0.0178121436924028
Caryophylliidae	Polycyathus muellerae	AZ	0.0511294108003569	0	0.948870589199642	0
Fungiidae	Polyphyllia talpina	Z	0	0.980898090559924	0	0.0191019094400767
Poritidae	Porites annae	Z	0	0.976791296768328	0	0.023208703231672
Poritidae	Porites astreoides	Z	0	0.973371612080117	0	0.0266283879198829
Poritidae	Porites australiensis	Z	0	0.975703797730871	0	0.0242962022691301
Poritidae	Porites branneri	Z	0	0.971738774337826	0	0.0282612256621748
Poritidae	Porites brighami	Z	0	0.975950590954991	0	0.024049409045011
Poritidae	Porites colonensis	Z	0	0.967840819846788	0	0.0321591801532121
Poritidae	Porites compressa	Z	0	0.977460489907347	0	0.0225395100926517
Poritidae	Porites cylindrica	Z	0	0.977548820959713	0	0.0224511790402861
Poritidae	Porites divaricata	Z	0	0.971741409256993	0	0.0282585907430067
Poritidae	Porites evermanni	Z	0	0.976793625954061	0	0.0232063740459402
Poritidae	Porites furcata	Z	0	0.971712011600395	0	0.0282879883996044
Poritidae	Porites lichen	Z	0	0.974526283524125	0	0.025473716475876
Poritidae	Porites lobata	Z	0	0.977172278926788	0	0.0228277210732111
Poritidae	Porites lutea	Z	0	0.977544289350407	0	0.0224557106495932
Poritidae	Porites monticulosa	Z	0	0.976787903766621	0	0.0232120962333769
Poritidae	Porites nigrescens	Z	0	0.977158116067643	0	0.02284188393236
Poritidae	Porites okinawensis	Z	0	0.976932708886691	0	0.0230672911133123
Poritidae	Porites panamensis	Z	0	0.970852817555507	0	0.0291471824444941
Poritidae	Porites porites	Z	0	0.971455481283644	0	0.0285445187163568
Poritidae	Porites pukoensis	Z	0	0.977406248320271	0	0.0225937516797266
Poritidae	Porites randalli	Z	0	0.974543661788348	0	0.0254563382116538
Poritidae	Porites rus	Z	0	0.976788683056954	0	0.0232113169430439
Poritidae	Porites solida	Z	0	0.977321258784221	0	0.0226787412157812
Poritidae	Porites sverdrupi	Z	0	0.970851492098907	0	0.0291485079010939
Caryophylliidae	Pourtalosmilia anthophyllites	AZ	0.981596634249522	0	0.0184033657504776	0
Psammocoridae	Psammocora albopicta	Z	0	0.979398343126021	0	0.0206016568739779
Psammocoridae	Psammocora contigua	Z	0	0.979159643190959	0	0.0208403568090383
Psammocoridae	Psammocora digitata	Z	0	0.979397513889157	0	0.0206024861108423
Psammocoridae	Psammocora haimiana	Z	0	0.979272542431862	0	0.0207274575681378
Psammocoridae	Psammocora nierstraszi	Z	0	0.979151918193493	0	0.020848081806505
Psammocoridae	Psammocora profundacella	Z	0	0.979176598714307	0	0.0208234012856901
Psammocoridae	Psammocora stellata	Z	0	0.979310104977167	0	0.0206898950228344
Faviidae	Pseudodiploria clivosa	Z	0	0.981272301142484	0	0.0187276988575193
Faviidae	Pseudodiploria strigosa	Z	0	0.981272301142484	0	0.0187276988575193
Siderastreidae	Pseudosiderastrea formosa	Z	0	0.925605593837439	0	0.0743944061625615
Siderastreidae	Pseudosiderastrea tayamai	Z	0	0.925605593837439	0	0.0743944061625615
Dendrophylliidae	Rhizopsammia verrilli	AZ	0.386164709298839	0	0.61383529070116	0
Dendrophylliidae	Rhizopsammia wettsteini	AZ	0.385503054716943	0	0.614496945283057	0
Caryophylliidae	Rhizosmilia maculata	AZ	0.1016906711056	0	0.8983093288944	0
Caryophylliidae	Rhizosmilia robusta	AZ	0.931949946724104	0	0.0680500532758954	0
Caryophylliidae	Rhizosmilia sagamiensis	AZ	0.313041375471625	0	0.686958624528375	0
Flabellidae	Rhizotrochus flabelliformis	AZ	0.983412518044738	0	0.0165874819552626	0
Flabellidae	Rhizotrochus typus	AZ	0.978029147764594	0	0.0219708522354042	0
Micrabaciidae	Rhombopsammia niphada	AZ	0.924963655774561	0	0.0750363442254393	0
Fungiidae	Sandalolitha dentata	Z	0	0.982233740935717	0	0.0177662590642824
Fungiidae	Sandalolitha robusta	Z	0	0.98230544788239	0	0.0176945521176098
Merulinidae	Scapophyllia cylindrica	Z	0	0.982864436154422	0	0.0171355638455787
Lobophylliidae	Sclerophyllia maxima	Z	0	0.976634200786084	0	0.0233657992139176
Faviidae	Scolymia cubensis	Z	0	0.980898859253167	0	0.0191011407468325
Pocilloporidae	Seriatopora caliendrum	Z	0	0.852376756715597	0	0.147623243284403
Pocilloporidae	Seriatopora hystrix	Z	0	0.852376756715597	0	0.147623243284403
Siderastreidae	Siderastrea glynni	Z	0	0.948335059627647	0	0.0516649403723499
Siderastreidae	Siderastrea radians	Z	0	0.947307881160162	0	0.0526921188398412
Siderastreidae	Siderastrea savignyana	Z	0	0.939216360084531	0	0.0607836399154708
Siderastreidae	Siderastrea siderea	Z	0	0.948335205843087	0	0.05166479415691
Siderastreidae	Siderastrea stellata	Z	0	0.948020939877938	0	0.0519790601220622
Scleractinia incertae sedis	Solenastrea bournoni	Z	0	0.481646644914468	0	0.518353355085532
Scleractinia incertae sedis	Solenastrea hyades	Z	0	0.171861610691405	0	0.828138389308593
Caryophylliidae	Solenosmilia variabilis	AZ	0.979233375472895	0	0.0207666245271055	0
Stenocyathidae	Stenocyathus vermiformis	AZ	0.975388928220433	0	0.0246110717795675	0
Astrocoeniidae	Stephanocoenia intersepta	Z	0	0.553477011303986	0	0.446522988696013
Caryophylliidae	Stephanocyathus (Acinocyathus) spiniger	AZ	0.905436902726746	0	0.094563097273254	0
Caryophylliidae	Stephanocyathus (Odontocyathus) coronatus	AZ	0.956121456843981	0	0.0438785431560198	0
Caryophylliidae	Stephanocyathus (Odontocyathus) weberianus	AZ	0.956085088766338	0	0.0439149112336634	0
Caryophylliidae	Stephanocyathus (Stephanocyathus) platypus	AZ	0.955735446159636	0	0.0442645538403636	0
Micrabaciidae	Stephanophyllia complicata	AZ	0.924485454211813	0	0.0755145457881871	0
Poritidae	Stylaraea punctata	Z	0	0.947618869390971	0	0.0523811306090292
Astrocoeniidae	Stylocoeniella guentheri	Z	0	0.62534972856951	0	0.374650271430489
Pocilloporidae	Stylophora madagascarensis	Z	0	0.851789630716896	0	0.148210369283102
Pocilloporidae	Stylophora pistillata	Z	0	0.851789630716896	0	0.148210369283102
Caryophylliidae	Tethocyathus virgatus	AZ	0.290797793104874	0	0.709202206895127	0
Caryophylliidae	Thalamophyllia gasti	AZ	0.0956173679343457	0	0.904382632065652	0
Caryophylliidae	Thalamophyllia riisei	AZ	0.0951629388766378	0	0.904837061123361	0
Merulinidae	Trachyphyllia geoffroyi	Z	0	0.982105046601458	0	0.0178949533985434
Caryophylliidae	Trochocyathus (Trochocyathus) efateensis	AZ	0.178646795827622	0	0.821353204172378	0
Caryophylliidae	Trochocyathus (Trochocyathus) rhombocolumna	AZ	0.951220860475517	0	0.0487791395244828	0
Turbinoliidae	Tropidocyathus labidus	AZ	0.967962483380819	0	0.0320375166191827	0
Turbinoliidae	Tropidocyathus lessonii	AZ	0.969107990608239	0	0.0308920093917598	0
Flabellidae	Truncatoflabellum australiensis	AZ	0.979036783819567	0	0.0209632161804343	0
Flabellidae	Truncatoflabellum candeanum	AZ	0.979036783819567	0	0.0209632161804343	0
Flabellidae	Truncatoflabellum formosum	AZ	0.983409532506921	0	0.0165904674930808	0
Flabellidae	Truncatoflabellum macroeschara	AZ	0.977913199591015	0	0.0220868004089818	0
Flabellidae	Truncatoflabellum spheniscus	AZ	0.978076432936553	0	0.0219235670634468	0
Dendrophylliidae	Tubastraea coccinea	AZ	0.386072853395685	0	0.613927146604315	0
Dendrophylliidae	Tubastraea diaphana	AZ	0.38524550183256	0	0.614754498167441	0
Dendrophylliidae	Tubastraea micranthus	AZ	0.386196515729086	0	0.613803484270914	0
Dendrophylliidae	Turbinaria heronensis	Z	0	0.735513776779487	0	0.264486223220514
Dendrophylliidae	Turbinaria irregularis	Z	0	0.579370027902444	0	0.420629972097556
Dendrophylliidae	Turbinaria mesenterina	Z	0	0.725409998923709	0	0.27459000107629
Dendrophylliidae	Turbinaria patula	Z	0	0.735513776779487	0	0.264486223220514
Dendrophylliidae	Turbinaria peltata	Z	0	0.580170309816965	0	0.419829690183035
Dendrophylliidae	Turbinaria reniformis	Z	0	0.725409998923709	0	0.27459000107629
Caryophylliidae	Vaughanella concinna	AZ	0.955152727053039	0	0.044847272946962	0
Fungiidae	Zoopilus echinatus	Z	0	0.982265301244388	0	0.0177346987556146
